# Supplementary material for: N,N′-Bis(4-bromo­phen­yl)naphthalene-1,4-dicarboxamide N,N-dimethyl­acetamide disolvate
Source: Acta Crystallogr Sect E Struct Rep Online. 2009 Dec 4;66(Pt 1):o27. doi: 10.1107/S1600536809051447 (PMC2980233; doi:10.1107/S1600536809051447)
Supplement: Supplementary file 1 [file e-66-00o27-sup1.cif]

##############################################################################
###                                                                        ###
###        Electronic paper (Acta Crystallographica Section E)             ###
###                                                                        ###
##############################################################################
#                                                                            #
# This CIF contains the data in a paper accepted for publication in Acta     #
# Crystallographica Section E. It conforms to the requirements of Notes      #
# for Authors for Section E, and has been peer reviewed under the auspices   #
# of the IUCr Commission on Journals.                                        #
#                                                                            #
# Full details of the Crystallographic Information File format               #
# are given in the paper "The Crystallographic Information File (CIF):       #
# a New Standard Archive File for Crystallography" by S. R. Hall, F. H.      #
# Allen and I. D. Brown [Acta Cryst. (1991), A47, 655-685].                  #
#                                                                            #
# The current version of the core CIF dictionary is obtainable from          #
# ftp://ftp.iucr.org/pub/cif_core.dic. The current version number is 2.4.    #
#                                                                            #
# Software is freely available for graphical display of the structure(s) in  #
# this CIF.  For information consult the CIF home page http://www.iucr.org/  #
# cif/home.html                                                              #
#                                                                            #
# This file may be used for bona fide research purposes within the           #
# scientific community so long as proper attribution is given to the journal # 
# article from which it was obtained.                                        #
#                                                                            #
##############################################################################
                                             
data_global
_audit_creation_method     'SHELXL-97'
_journal_date_recd_electronic     2009-11-17
_journal_date_accepted     2009-11-29
_journal_name_full     'Acta Crystallographica, Section E'
_journal_year     2010
_journal_volume     66
_journal_issue      1
_journal_page_first     o27
_journal_page_last     o27
_journal_paper_category     QO
_journal_coeditor_code     CI2967
_publ_contact_author_name     'Lin-Hai Jing'
_publ_contact_author_address
;
School of Chemistry and Chemical Engineering
China West Normal University
Nanchong 637002
Peoples' Republic of China
;
_publ_contact_author_email     'jhrkk20060220@yahoo.com.cn'
_publ_contact_author_fax     ?
_publ_contact_author_phone     ?
_publ_section_title
;
<i>N</i>,<i>N</i>'-Bis(4-bromophenyl)naphthalene-1,4-dicarboxamide
<i>N</i>,<i>N</i>-dimethylacetamide disolvate
;
loop_
    _publ_author_name
    _publ_author_footnote
    _publ_author_address
    'Lin-Hai Jing' .
;
School of Chemistry and Chemical Engineering
China West Normal University
Nanchong 637002
People's Republic of China
;
data_I
_audit_creation_method     SHELXL-97
_chemical_name_systematic
;
<i>N</i>,<i>N</i>'-Bis(4-bromophenyl)naphthalene-1,4-dicarboxamide
<i>N</i>,<i>N</i>-dimethylacetamide disolvate
;
_chemical_name_common     ?
_chemical_formula_moiety     'C24 H16 Br2 N2 O2, 2(C4 H9 N O)'
_chemical_formula_sum     'C32 H34 Br2 N4 O4'
_chemical_formula_iupac     'C24 H16 Br2 N2 O2, 2C4 H9 N O'
_chemical_formula_weight     698.45
_chemical_melting_point     ?
_symmetry_cell_setting     Triclinic
_symmetry_space_group_name_H-M     'P -1'
_symmetry_space_group_name_Hall     '-P 1'
loop_
    _symmetry_equiv_pos_as_xyz
    'x, y, z'
    '-x, -y, -z'
_cell_length_a     10.4589(9)
_cell_length_b     12.4485(5)
_cell_length_c     12.8439(11)
_cell_angle_alpha     90.775(2)
_cell_angle_beta     111.370(4)
_cell_angle_gamma     92.944(2)
_cell_volume     1554.3(2)
_cell_formula_units_Z     2
_cell_measurement_reflns_used     4940
_cell_measurement_theta_min     3.15
_cell_measurement_theta_max     27.51
_cell_measurement_temperature     93(2)
_exptl_crystal_description     Prism
_exptl_crystal_colour     Colourless
_exptl_crystal_size_max     0.47
_exptl_crystal_size_mid     0.33
_exptl_crystal_size_min     0.17
_exptl_crystal_density_diffrn     1.492
_exptl_crystal_density_meas     ?
_exptl_crystal_density_method     'not measured'
_exptl_crystal_F_000     712
_exptl_absorpt_coefficient_mu     2.650
_exptl_absorpt_correction_type     multi-scan
_exptl_absorpt_process_details     '(ABSCOR; Higashi, 1995)'
_exptl_absorpt_correction_T_min     0.364
_exptl_absorpt_correction_T_max     0.637
_exptl_special_details
;
;
_diffrn_ambient_temperature     93(2)
_diffrn_radiation_type     MoK\a
_diffrn_radiation_wavelength     0.71073
_diffrn_radiation_source     'Rotating Anode'
_diffrn_radiation_monochromator     graphite
_diffrn_measurement_device_type     'Rigaku AFC10/Saturn724+ diffractometer'
_diffrn_measurement_method     \w
_diffrn_detector_area_resol_mean     28.5714
_diffrn_reflns_number     12655
_diffrn_reflns_av_R_equivalents     0.0244
_diffrn_reflns_av_sigmaI/netI     0.0447
_diffrn_reflns_theta_min     3.15
_diffrn_reflns_theta_max     27.50
_diffrn_reflns_theta_full     27.50
_diffrn_measured_fraction_theta_max     0.956
_diffrn_measured_fraction_theta_full     0.956
_diffrn_reflns_limit_h_min     -11
_diffrn_reflns_limit_h_max     13
_diffrn_reflns_limit_k_min     -15
_diffrn_reflns_limit_k_max     16
_diffrn_reflns_limit_l_min     -16
_diffrn_reflns_limit_l_max     14
_diffrn_standards_number     0
_diffrn_standards_interval_count     .
_diffrn_standards_interval_time     .
_diffrn_standards_decay_%     ?
_refine_special_details
;
Refinement of <i>F</i>^2^ against ALL reflections. The weighted <i>R</i>-factor
<i>wR</i> and goodness of fit <i>S</i> are based on <i>F</i>^2^, conventional
<i>R</i>-factors <i>R</i> are based on <i>F</i>, with <i>F</i> set to zero for
negative <i>F</i>^2^. The threshold expression of <i>F</i>^2^ >
\s(<i>F</i>^2^) is used only for calculating <i>R</i>-factors(gt) <i>etc</i>.
and is not relevant to the choice of reflections for refinement.
<i>R</i>-factors based on <i>F</i>^2^ are statistically about twice as large
as those based on <i>F</i>, and <i>R</i>- factors based on ALL data will be
even larger.
;
_reflns_number_total     6836
_reflns_number_gt     5420
_reflns_threshold_expression     I>2\s(I)
_refine_ls_structure_factor_coef     Fsqd
_refine_ls_matrix_type     full
_refine_ls_R_factor_all     0.0422
_refine_ls_R_factor_gt     0.0291
_refine_ls_wR_factor_gt     0.0612
_refine_ls_wR_factor_ref     0.0647
_refine_ls_goodness_of_fit_ref     0.949
_refine_ls_restrained_S_all     0.946
_refine_ls_number_reflns     6836
_refine_ls_number_parameters     509
_refine_ls_number_restraints     64
_refine_ls_hydrogen_treatment     mixed
_refine_ls_weighting_scheme     calc
_refine_ls_weighting_details
                 'calc w=1/[\s^2^(Fo^2^)+(0.0312P)^2^] where P=(Fo^2^+2Fc^2^)/3'
_atom_sites_solution_hydrogens     geom
_atom_sites_solution_primary     direct
_atom_sites_solution_secondary     difmap
_refine_ls_shift/su_max     0.001
_refine_ls_shift/su_mean     <0.001
_refine_diff_density_max     0.349
_refine_diff_density_min     -0.725
_refine_ls_extinction_method     none
_refine_ls_extinction_coef     ?
loop_
    _atom_type_symbol
    _atom_type_description
    _atom_type_scat_dispersion_real
    _atom_type_scat_dispersion_imag
    _atom_type_scat_source
    'C' 'C' 0.0033 0.0016
                         'International Tables Vol C Tables 4.2.6.8 and 6.1.1.4'
    'H' 'H' 0.0000 0.0000
                         'International Tables Vol C Tables 4.2.6.8 and 6.1.1.4'
    'N' 'N' 0.0061 0.0033
                         'International Tables Vol C Tables 4.2.6.8 and 6.1.1.4'
    'O' 'O' 0.0106 0.0060
                         'International Tables Vol C Tables 4.2.6.8 and 6.1.1.4'
    'Br' 'Br' -0.2901 2.4595
                         'International Tables Vol C Tables 4.2.6.8 and 6.1.1.4'
_computing_data_collection     'RAPID-AUTO (Rigaku, 2004)'
_computing_cell_refinement     'RAPID-AUTO (Rigaku, 2004)'
_computing_data_reduction     'RAPID-AUTO (Rigaku, 2004)'
_computing_structure_solution     'SHELXS97 (Sheldrick, 2008)'
_computing_structure_refinement     'SHELXL97 (Sheldrick, 2008)'
_computing_molecular_graphics     'SHELXTL (Sheldrick, 2008)'
_computing_publication_material     'SHELXL97 (Sheldrick, 2008)'
loop_
    _atom_site_type_symbol
    _atom_site_label
    _atom_site_fract_x
    _atom_site_fract_y
    _atom_site_fract_z
    _atom_site_U_iso_or_equiv
    _atom_site_adp_type
    _atom_site_calc_flag
    _atom_site_refinement_flags
    _atom_site_occupancy
    _atom_site_disorder_assembly
    _atom_site_disorder_group
    Br Br1 0.53236(2) 0.112534(16) 0.932514(17) 0.02903(7) Uani d . 1 . .
    Br Br2 0.22415(2) 1.394801(16) 0.057404(18) 0.03060(7) Uani d . 1 . .
    O O1 0.32331(13) 0.45436(10) 0.48313(11) 0.0177(3) Uani d . 1 . .
    O O2 0.31551(13) 1.04379(10) 0.50572(11) 0.0191(3) Uani d . 1 . .
    N N1 0.34837(17) 0.50996(13) 0.66106(14) 0.0168(3) Uani d . 1 . .
    H H1N 0.348(2) 0.5650(19) 0.700(2) 0.039(7) Uiso d . 1 . .
    N N2 0.23601(17) 0.99105(13) 0.32026(14) 0.0189(4) Uani d . 1 . .
    H H2N 0.203(2) 0.9395(17) 0.2781(19) 0.024(6) Uiso d . 1 . .
    C C1 0.30036(18) 0.63948(14) 0.51685(15) 0.0143(4) Uani d . 1 . .
    C C2 0.39398(19) 0.68975(15) 0.47878(16) 0.0171(4) Uani d . 1 . .
    H H2 0.4670 0.6508 0.4729 0.021 Uiso calc R 1 . .
    C C3 0.38368(19) 0.79752(15) 0.44845(16) 0.0172(4) Uani d . 1 . .
    H H3 0.4495 0.8307 0.4222 0.021 Uiso calc R 1 . .
    C C4 0.27922(18) 0.85564(14) 0.45630(15) 0.0145(4) Uani d . 1 . .
    C C5 0.06363(19) 0.86155(15) 0.49518(16) 0.0170(4) Uani d . 1 . .
    H H5 0.0559 0.9348 0.4750 0.020 Uiso calc R 1 . .
    C C6 -0.03434(19) 0.81135(15) 0.52719(16) 0.0183(4) Uani d . 1 . .
    H H6 -0.1095 0.8499 0.5291 0.022 Uiso calc R 1 . .
    C C7 -0.02522(19) 0.70304(15) 0.55738(16) 0.0178(4) Uani d . 1 . .
    H H7 -0.0940 0.6690 0.5798 0.021 Uiso calc R 1 . .
    C C8 0.08240(18) 0.64638(15) 0.55463(16) 0.0159(4) Uani d . 1 . .
    H H8 0.0872 0.5731 0.5746 0.019 Uiso calc R 1 . .
    C C9 0.18715(18) 0.69610(14) 0.52222(15) 0.0130(4) Uani d . 1 . .
    C C10 0.17723(18) 0.80569(14) 0.49159(15) 0.0136(4) Uani d . 1 . .
    C C11 0.32325(18) 0.52500(14) 0.55106(16) 0.0144(4) Uani d . 1 . .
    C C12 0.38661(19) 0.41416(14) 0.71995(16) 0.0153(4) Uani d . 1 . .
    C C13 0.44442(19) 0.42461(15) 0.83616(16) 0.0184(4) Uani d . 1 . .
    H H13 0.4552 0.4937 0.8717 0.022 Uiso calc R 1 . .
    C C14 0.48654(19) 0.33506(15) 0.90073(16) 0.0187(4) Uani d . 1 . .
    H H14 0.5262 0.3420 0.9800 0.022 Uiso calc R 1 . .
    C C15 0.46910(19) 0.23536(15) 0.84642(16) 0.0175(4) Uani d . 1 . .
    C C16 0.40962(18) 0.22272(14) 0.73121(16) 0.0158(4) Uani d . 1 . .
    H H16 0.3972 0.1532 0.6962 0.019 Uiso calc R 1 . .
    C C17 0.36833(18) 0.31242(14) 0.66737(16) 0.0145(4) Uani d . 1 . .
    H H17 0.3278 0.3048 0.5882 0.017 Uiso calc R 1 . .
    C C18 0.27844(18) 0.97352(14) 0.43114(16) 0.0147(4) Uani d . 1 . .
    C C19 0.23255(19) 1.08886(15) 0.26482(16) 0.0162(4) Uani d . 1 . .
    C C20 0.27827(18) 1.18916(15) 0.31961(16) 0.0169(4) Uani d . 1 . .
    H H20 0.3117 1.1949 0.3990 0.020 Uiso calc R 1 . .
    C C21 0.27480(19) 1.28043(15) 0.25775(16) 0.0180(4) Uani d . 1 . .
    H H21 0.3053 1.3490 0.2944 0.022 Uiso calc R 1 . .
    C C22 0.2264(2) 1.27038(15) 0.14216(17) 0.0195(4) Uani d . 1 . .
    C C23 0.1782(2) 1.17201(15) 0.08598(17) 0.0236(5) Uani d . 1 . .
    H H23 0.1433 1.1669 0.0066 0.028 Uiso calc R 1 . .
    C C24 0.1820(2) 1.08126(15) 0.14807(17) 0.0222(4) Uani d . 1 . .
    H H24 0.1500 1.0132 0.1108 0.027 Uiso calc R 1 . .
    O O3 0.9394(16) 0.1698(9) 0.8232(17) 0.021(2) Uani d PDU 0.444(7) A 1
    N N3 0.8990(5) 0.3438(4) 0.7831(4) 0.0226(14) Uani d PD 0.444(7) A 1
    C C25 1.0986(17) 0.2599(10) 0.7668(15) 0.025(2) Uani d PD 0.444(7) A 1
    H H25A 1.1649 0.3154 0.8142 0.030 Uiso calc PR 0.444(7) A 1
    H H25B 1.0762 0.2764 0.6879 0.030 Uiso calc PR 0.444(7) A 1
    H H25C 1.1387 0.1896 0.7810 0.030 Uiso calc PR 0.444(7) A 1
    C C26 0.9712(6) 0.2573(4) 0.7930(4) 0.0205(15) Uani d PDU 0.444(7) A 1
    C C27 0.9413(14) 0.4520(8) 0.7573(15) 0.024(2) Uani d PD 0.444(7) A 1
    H H27A 0.9882 0.4942 0.8271 0.029 Uiso calc PR 0.444(7) A 1
    H H27B 0.8599 0.4881 0.7108 0.029 Uiso calc PR 0.444(7) A 1
    H H27C 1.0041 0.4454 0.7168 0.029 Uiso calc PR 0.444(7) A 1
    C C28 0.7799(19) 0.3420(14) 0.8162(18) 0.024(3) Uani d PD 0.444(7) A 1
    H H28A 0.7246 0.2743 0.7893 0.029 Uiso calc PR 0.444(7) A 1
    H H28B 0.7242 0.4026 0.7837 0.029 Uiso calc PR 0.444(7) A 1
    H H28C 0.8107 0.3478 0.8980 0.029 Uiso calc PR 0.444(7) A 1
    O O3' 0.9084(13) 0.1781(7) 0.8283(14) 0.0227(19) Uani d PDU 0.556(7) A 2
    N N3' 0.9840(5) 0.3352(3) 0.7788(3) 0.0245(12) Uani d PD 0.556(7) A 2
    C C25' 0.7828(18) 0.3251(12) 0.8320(16) 0.040(4) Uani d PD 0.556(7) A 2
    H H25D 0.7252 0.2693 0.8500 0.048 Uiso calc PR 0.556(7) A 2
    H H25E 0.7272 0.3612 0.7646 0.048 Uiso calc PR 0.556(7) A 2
    H H25F 0.8198 0.3778 0.8946 0.048 Uiso calc PR 0.556(7) A 2
    C C26' 0.8982(4) 0.2748(4) 0.8120(3) 0.0197(12) Uani d PD 0.556(7) A 2
    C C27' 0.9802(11) 0.4515(7) 0.7669(13) 0.036(3) Uani d PDU 0.556(7) A 2
    H H27D 0.9253 0.4673 0.6894 0.043 Uiso calc PR 0.556(7) A 2
    H H27E 1.0740 0.4832 0.7864 0.043 Uiso calc PR 0.556(7) A 2
    H H27F 0.9387 0.4821 0.8169 0.043 Uiso calc PR 0.556(7) A 2
    C C28' 1.0974(13) 0.2903(8) 0.7562(12) 0.034(3) Uani d PDU 0.556(7) A 2
    H H28D 1.1842 0.3113 0.8174 0.041 Uiso calc PR 0.556(7) A 2
    H H28E 1.1003 0.3177 0.6858 0.041 Uiso calc PR 0.556(7) A 2
    H H28F 1.0841 0.2116 0.7501 0.041 Uiso calc PR 0.556(7) A 2
    O O4 0.3394(12) 0.6785(6) 0.8119(18) 0.0205(19) Uani d PD 0.654(7) . 1
    N N4 0.2121(3) 0.8208(3) 0.8085(2) 0.0229(10) Uani d PD 0.654(7) . 1
    C C29 0.4147(11) 0.8427(10) 0.7597(11) 0.028(3) Uani d PD 0.654(7) . 1
    H H29A 0.4752 0.8870 0.8243 0.033 Uiso calc PR 0.654(7) . 1
    H H29B 0.3635 0.8896 0.7000 0.033 Uiso calc PR 0.654(7) . 1
    H H29C 0.4701 0.7967 0.7327 0.033 Uiso calc PR 0.654(7) . 1
    C C30 0.3170(4) 0.7747(3) 0.7932(3) 0.0205(10) Uani d PD 0.654(7) . 1
    C C31 0.1860(9) 0.9350(5) 0.7976(8) 0.0283(17) Uani d PD 0.654(7) . 1
    H H31A 0.2042 0.9679 0.8717 0.034 Uiso calc PR 0.654(7) . 1
    H H31B 0.0898 0.9430 0.7499 0.034 Uiso calc PR 0.654(7) . 1
    H H31C 0.2465 0.9706 0.7639 0.034 Uiso calc PR 0.654(7) . 1
    C C32 0.1180(15) 0.7532(12) 0.8495(11) 0.030(2) Uani d PD 0.654(7) . 1
    H H32A 0.1453 0.6787 0.8559 0.036 Uiso calc PR 0.654(7) . 1
    H H32B 0.0231 0.7554 0.7965 0.036 Uiso calc PR 0.654(7) . 1
    H H32C 0.1243 0.7814 0.9229 0.036 Uiso calc PR 0.654(7) . 1
    O O4' 0.312(2) 0.6646(12) 0.810(3) 0.019(3) Uani d PD 0.346(7) . 2
    N N4' 0.2828(6) 0.8424(5) 0.7762(4) 0.0184(18) Uani d PD 0.346(7) . 2
    C C29' 0.142(3) 0.748(2) 0.858(2) 0.034(5) Uani d PD 0.346(7) . 2
    H H29D 0.1246 0.6751 0.8791 0.041 Uiso calc PR 0.346(7) . 2
    H H29E 0.0585 0.7721 0.8007 0.041 Uiso calc PR 0.346(7) . 2
    H H29F 0.1708 0.7969 0.9235 0.041 Uiso calc PR 0.346(7) . 2
    C C30' 0.2524(8) 0.7475(5) 0.8120(5) 0.022(2) Uani d PD 0.346(7) . 2
    C C31' 0.2132(17) 0.9405(10) 0.7792(16) 0.023(3) Uani d PDU 0.346(7) . 2
    H H31D 0.1200 0.9215 0.7765 0.028 Uiso calc PR 0.346(7) . 2
    H H31E 0.2084 0.9836 0.7147 0.028 Uiso calc PR 0.346(7) . 2
    H H31F 0.2647 0.9823 0.8484 0.028 Uiso calc PR 0.346(7) . 2
    C C32' 0.4106(17) 0.854(2) 0.746(2) 0.019(4) Uani d PDU 0.346(7) . 2
    H H32D 0.4930 0.8586 0.8142 0.023 Uiso calc PR 0.346(7) . 2
    H H32E 0.4078 0.9197 0.7038 0.023 Uiso calc PR 0.346(7) . 2
    H H32F 0.4132 0.7915 0.6995 0.023 Uiso calc PR 0.346(7) . 2
loop_
    _atom_site_aniso_label
    _atom_site_aniso_U_11
    _atom_site_aniso_U_22
    _atom_site_aniso_U_33
    _atom_site_aniso_U_12
    _atom_site_aniso_U_13
    _atom_site_aniso_U_23
    Br1 0.04347(14) 0.01313(10) 0.01985(11) 0.00236(9) -0.00130(10) 0.00551(8)
    Br2 0.05477(16) 0.01552(11) 0.02162(12) 0.00101(10) 0.01403(11) 0.00613(8)
    O1 0.0235(7) 0.0134(7) 0.0165(7) 0.0034(5) 0.0073(6) 0.0003(5)
    O2 0.0257(7) 0.0144(7) 0.0169(7) 0.0017(6) 0.0075(6) -0.0002(5)
    N1 0.0254(9) 0.0102(8) 0.0142(8) 0.0058(7) 0.0059(7) 0.0008(6)
    N2 0.0279(10) 0.0105(8) 0.0154(9) -0.0011(7) 0.0050(8) -0.0003(7)
    C1 0.0167(9) 0.0128(9) 0.0113(9) 0.0024(7) 0.0023(8) 0.0013(7)
    C2 0.0178(10) 0.0165(10) 0.0185(10) 0.0055(8) 0.0078(8) 0.0022(8)
    C3 0.0172(10) 0.0175(10) 0.0186(10) 0.0008(8) 0.0089(8) 0.0018(8)
    C4 0.0158(9) 0.0129(9) 0.0139(9) 0.0018(7) 0.0041(8) 0.0015(7)
    C5 0.0186(10) 0.0135(9) 0.0181(10) 0.0041(8) 0.0051(8) 0.0022(7)
    C6 0.0148(10) 0.0201(10) 0.0206(10) 0.0043(8) 0.0068(8) 0.0000(8)
    C7 0.0174(10) 0.0191(10) 0.0193(10) 0.0000(8) 0.0096(8) 0.0007(8)
    C8 0.0157(10) 0.0144(9) 0.0159(10) 0.0011(7) 0.0037(8) 0.0028(7)
    C9 0.0160(9) 0.0128(9) 0.0096(9) 0.0025(7) 0.0037(8) -0.0009(7)
    C10 0.0143(9) 0.0135(9) 0.0116(9) 0.0017(7) 0.0031(8) 0.0001(7)
    C11 0.0116(9) 0.0142(9) 0.0169(10) 0.0024(7) 0.0043(8) 0.0023(7)
    C12 0.0159(10) 0.0132(9) 0.0174(10) 0.0041(7) 0.0062(8) 0.0036(7)
    C13 0.0227(10) 0.0130(9) 0.0181(10) 0.0024(8) 0.0057(8) -0.0013(7)
    C14 0.0223(10) 0.0179(10) 0.0121(9) 0.0009(8) 0.0018(8) 0.0012(7)
    C15 0.0200(10) 0.0121(9) 0.0192(10) 0.0039(8) 0.0051(8) 0.0054(8)
    C16 0.0173(10) 0.0117(9) 0.0189(10) 0.0002(7) 0.0074(8) 0.0010(7)
    C17 0.0161(10) 0.0151(9) 0.0130(9) 0.0021(7) 0.0058(8) 0.0009(7)
    C18 0.0127(9) 0.0145(9) 0.0193(10) 0.0031(7) 0.0083(8) 0.0038(7)
    C19 0.0191(10) 0.0135(9) 0.0164(10) 0.0025(8) 0.0065(8) 0.0040(7)
    C20 0.0176(10) 0.0169(10) 0.0150(10) 0.0015(8) 0.0043(8) 0.0013(7)
    C21 0.0213(10) 0.0128(9) 0.0197(10) -0.0001(8) 0.0073(9) -0.0003(7)
    C22 0.0257(11) 0.0135(9) 0.0204(10) 0.0026(8) 0.0094(9) 0.0061(8)
    C23 0.0352(12) 0.0186(10) 0.0154(10) 0.0018(9) 0.0074(9) 0.0020(8)
    C24 0.0328(12) 0.0121(9) 0.0186(10) -0.0015(8) 0.0062(9) -0.0011(8)
    O3 0.023(5) 0.017(3) 0.022(3) 0.002(2) 0.004(3) -0.001(2)
    N3 0.024(3) 0.017(3) 0.023(2) -0.006(2) 0.006(2) 0.0007(18)
    C25 0.027(4) 0.026(5) 0.025(4) -0.003(4) 0.014(3) -0.007(4)
    C26 0.019(3) 0.029(4) 0.009(2) -0.001(2) 0.000(2) -0.0051(19)
    C27 0.026(5) 0.019(4) 0.022(4) -0.004(3) 0.004(5) 0.000(3)
    C28 0.017(5) 0.022(4) 0.036(6) 0.001(3) 0.011(4) -0.011(5)
    O3' 0.028(5) 0.014(2) 0.022(2) 0.001(2) 0.004(3) -0.0015(18)
    N3' 0.028(3) 0.024(2) 0.0216(18) -0.0096(17) 0.0109(17) -0.0037(14)
    C25' 0.036(5) 0.040(6) 0.047(7) -0.002(4) 0.018(4) 0.001(4)
    C26' 0.019(3) 0.022(3) 0.0159(19) -0.0001(18) 0.0043(17) -0.0034(17)
    C27' 0.044(6) 0.027(3) 0.029(4) -0.013(3) 0.007(5) 0.009(3)
    C28' 0.022(3) 0.050(6) 0.028(4) -0.005(4) 0.007(3) -0.008(4)
    O4 0.023(4) 0.015(2) 0.018(2) 0.002(2) 0.001(4) -0.003(2)
    N4 0.0200(17) 0.0206(19) 0.0267(16) 0.0044(13) 0.0065(13) -0.0019(12)
    C29 0.036(4) 0.029(4) 0.017(3) 0.000(3) 0.009(3) -0.004(3)
    C30 0.022(2) 0.022(3) 0.0114(16) 0.0008(18) -0.0018(15) -0.0035(14)
    C31 0.021(3) 0.020(2) 0.040(4) 0.006(2) 0.007(3) -0.005(2)
    C32 0.021(4) 0.047(4) 0.024(3) 0.000(3) 0.011(3) 0.006(3)
    O4' 0.018(7) 0.014(4) 0.020(4) 0.003(5) 0.001(6) -0.008(5)
    N4' 0.020(3) 0.015(3) 0.018(3) 0.005(2) 0.004(2) -0.003(2)
    C29' 0.018(8) 0.040(9) 0.041(9) -0.013(6) 0.010(6) -0.019(7)
    C30' 0.021(4) 0.025(5) 0.012(3) -0.004(4) -0.002(3) -0.001(3)
    C31' 0.018(6) 0.020(4) 0.032(5) 0.008(4) 0.008(4) 0.002(3)
    C32' 0.008(5) 0.027(6) 0.022(7) -0.005(4) 0.005(4) 0.006(4)
_geom_special_details
;
All e.s.d.'s (except the e.s.d. in the dihedral angle between two l.s. planes)
are estimated using the full covariance matrix. The cell e.s.d.'s are taken
into account individually in the estimation of e.s.d.'s in distances, angles
and torsion angles; correlations between e.s.d.'s in cell parameters are only
used when they are defined by crystal symmetry. An approximate (isotropic)
treatment of cell e.s.d.'s is used for estimating e.s.d.'s involving l.s.
planes.
;
loop_
    _geom_bond_atom_site_label_1
    _geom_bond_atom_site_label_2
    _geom_bond_site_symmetry_2
    _geom_bond_distance
    _geom_bond_publ_flag
    Br1 C15 . 1.9013(18) ?
    Br2 C22 . 1.9014(18) ?
    O1 C11 . 1.231(2) ?
    O2 C18 . 1.227(2) ?
    N1 C11 . 1.357(2) ?
    N1 C12 . 1.417(2) ?
    N1 H1N . 0.84(2) ?
    N2 C18 . 1.353(2) ?
    N2 C19 . 1.414(2) ?
    N2 H2N . 0.81(2) ?
    C1 C2 . 1.372(2) ?
    C1 C9 . 1.431(2) ?
    C1 C11 . 1.502(2) ?
    C2 C3 . 1.401(2) ?
    C2 H2 . 0.95 ?
    C3 C4 . 1.374(3) ?
    C3 H3 . 0.95 ?
    C4 C10 . 1.422(3) ?
    C4 C18 . 1.507(2) ?
    C5 C6 . 1.363(3) ?
    C5 C10 . 1.422(2) ?
    C5 H5 . 0.95 ?
    C6 C7 . 1.406(3) ?
    C6 H6 . 0.95 ?
    C7 C8 . 1.369(3) ?
    C7 H7 . 0.95 ?
    C8 C9 . 1.423(3) ?
    C8 H8 . 0.95 ?
    C9 C10 . 1.423(2) ?
    C12 C13 . 1.393(3) ?
    C12 C17 . 1.398(3) ?
    C13 C14 . 1.391(2) ?
    C13 H13 . 0.95 ?
    C14 C15 . 1.386(3) ?
    C14 H14 . 0.95 ?
    C15 C16 . 1.384(3) ?
    C16 C17 . 1.386(2) ?
    C16 H16 . 0.95 ?
    C17 H17 . 0.95 ?
    C19 C24 . 1.397(3) ?
    C19 C20 . 1.397(3) ?
    C20 C21 . 1.390(2) ?
    C20 H20 . 0.95 ?
    C21 C22 . 1.384(3) ?
    C21 H21 . 0.95 ?
    C22 C23 . 1.386(3) ?
    C23 C24 . 1.385(3) ?
    C23 H23 . 0.95 ?
    C24 H24 . 0.95 ?
    O3 C26 . 1.231(10) ?
    N3 C26 . 1.328(8) ?
    N3 C28 . 1.455(16) ?
    N3 C27 . 1.476(10) ?
    C25 C26 . 1.487(16) ?
    C25 H25A . 0.98 ?
    C25 H25B . 0.98 ?
    C25 H25C . 0.98 ?
    C27 H27A . 0.98 ?
    C27 H27B . 0.98 ?
    C27 H27C . 0.98 ?
    C28 H28A . 0.98 ?
    C28 H28B . 0.98 ?
    C28 H28C . 0.98 ?
    O3' C26' . 1.229(8) ?
    N3' C26' . 1.330(6) ?
    N3' C28' . 1.457(13) ?
    N3' C27' . 1.458(8) ?
    C25' C26' . 1.488(14) ?
    C25' H25D . 0.98 ?
    C25' H25E . 0.98 ?
    C25' H25F . 0.98 ?
    C27' H27D . 0.98 ?
    C27' H27E . 0.98 ?
    C27' H27F . 0.98 ?
    C28' H28D . 0.98 ?
    C28' H28E . 0.98 ?
    C28' H28F . 0.98 ?
    O4 C30 . 1.242(8) ?
    N4 C30 . 1.337(5) ?
    N4 C31 . 1.460(7) ?
    N4 C32 . 1.503(11) ?
    C29 C30 . 1.479(11) ?
    C29 H29A . 0.98 ?
    C29 H29B . 0.98 ?
    C29 H29C . 0.98 ?
    C30 O4 1 1.242(8) ?
    C31 H31A . 0.98 ?
    C31 H31B . 0.98 ?
    C31 H31C . 0.98 ?
    C32 H32A . 0.98 ?
    C32 H32B . 0.98 ?
    C32 H32C . 0.98 ?
    O4' C30' . 1.236(13) ?
    N4' C30' . 1.338(9) ?
    N4' C31' . 1.461(11) ?
    N4' C32' . 1.525(16) ?
    C29' C30' . 1.468(18) ?
    C29' H29D . 0.98 ?
    C29' H29E . 0.98 ?
    C29' H29F . 0.98 ?
    C31' H31D . 0.98 ?
    C31' H31E . 0.98 ?
    C31' H31F . 0.98 ?
    C32' H32D . 0.98 ?
    C32' H32E . 0.98 ?
    C32' H32F . 0.98 ?
loop_
    _geom_angle_atom_site_label_1
    _geom_angle_atom_site_label_2
    _geom_angle_atom_site_label_3
    _geom_angle_site_symmetry_1
    _geom_angle_site_symmetry_3
    _geom_angle
    _geom_angle_publ_flag
    C11 N1 C12 . . 127.23(16) ?
    C11 N1 H1N . . 116.2(16) ?
    C12 N1 H1N . . 116.3(16) ?
    C18 N2 C19 . . 129.45(17) ?
    C18 N2 H2N . . 117.0(15) ?
    C19 N2 H2N . . 113.5(15) ?
    C2 C1 C9 . . 119.96(16) ?
    C2 C1 C11 . . 116.99(15) ?
    C9 C1 C11 . . 123.05(15) ?
    C1 C2 C3 . . 121.09(16) ?
    C1 C2 H2 . . 119.5 ?
    C3 C2 H2 . . 119.5 ?
    C4 C3 C2 . . 120.59(17) ?
    C4 C3 H3 . . 119.7 ?
    C2 C3 H3 . . 119.7 ?
    C3 C4 C10 . . 120.19(16) ?
    C3 C4 C18 . . 118.68(16) ?
    C10 C4 C18 . . 121.09(15) ?
    C6 C5 C10 . . 120.79(16) ?
    C6 C5 H5 . . 119.6 ?
    C10 C5 H5 . . 119.6 ?
    C5 C6 C7 . . 120.67(16) ?
    C5 C6 H6 . . 119.7 ?
    C7 C6 H6 . . 119.7 ?
    C8 C7 C6 . . 120.29(17) ?
    C8 C7 H7 . . 119.9 ?
    C6 C7 H7 . . 119.9 ?
    C7 C8 C9 . . 120.74(16) ?
    C7 C8 H8 . . 119.6 ?
    C9 C8 H8 . . 119.6 ?
    C8 C9 C10 . . 118.71(15) ?
    C8 C9 C1 . . 122.53(16) ?
    C10 C9 C1 . . 118.74(15) ?
    C4 C10 C5 . . 121.84(16) ?
    C4 C10 C9 . . 119.35(15) ?
    C5 C10 C9 . . 118.80(15) ?
    O1 C11 N1 . . 125.01(17) ?
    O1 C11 C1 . . 120.76(16) ?
    N1 C11 C1 . . 114.18(16) ?
    C13 C12 C17 . . 119.83(16) ?
    C13 C12 N1 . . 116.77(17) ?
    C17 C12 N1 . . 123.41(17) ?
    C14 C13 C12 . . 120.73(18) ?
    C14 C13 H13 . . 119.6 ?
    C12 C13 H13 . . 119.6 ?
    C15 C14 C13 . . 118.27(18) ?
    C15 C14 H14 . . 120.9 ?
    C13 C14 H14 . . 120.9 ?
    C16 C15 C14 . . 122.03(17) ?
    C16 C15 Br1 . . 118.91(14) ?
    C14 C15 Br1 . . 119.05(15) ?
    C15 C16 C17 . . 119.36(17) ?
    C15 C16 H16 . . 120.3 ?
    C17 C16 H16 . . 120.3 ?
    C16 C17 C12 . . 119.76(17) ?
    C16 C17 H17 . . 120.1 ?
    C12 C17 H17 . . 120.1 ?
    O2 C18 N2 . . 125.32(17) ?
    O2 C18 C4 . . 121.85(17) ?
    N2 C18 C4 . . 112.82(16) ?
    C24 C19 C20 . . 119.70(17) ?
    C24 C19 N2 . . 116.18(17) ?
    C20 C19 N2 . . 124.11(17) ?
    C21 C20 C19 . . 119.86(18) ?
    C21 C20 H20 . . 120.1 ?
    C19 C20 H20 . . 120.1 ?
    C22 C21 C20 . . 119.26(18) ?
    C22 C21 H21 . . 120.4 ?
    C20 C21 H21 . . 120.4 ?
    C21 C22 C23 . . 121.86(17) ?
    C21 C22 Br2 . . 119.34(15) ?
    C23 C22 Br2 . . 118.80(15) ?
    C24 C23 C22 . . 118.63(19) ?
    C24 C23 H23 . . 120.7 ?
    C22 C23 H23 . . 120.7 ?
    C23 C24 C19 . . 120.67(18) ?
    C23 C24 H24 . . 119.7 ?
    C19 C24 H24 . . 119.7 ?
    C26 N3 C28 . . 120.6(9) ?
    C26 N3 C27 . . 124.9(8) ?
    C28 N3 C27 . . 113.7(10) ?
    O3 C26 N3 . . 123.8(9) ?
    O3 C26 C25 . . 114.8(9) ?
    N3 C26 C25 . . 121.3(7) ?
    C26' N3' C28' . . 122.0(6) ?
    C26' N3' C27' . . 124.8(7) ?
    C28' N3' C27' . . 113.1(7) ?
    C26' C25' H25D . . 109.6 ?
    C26' C25' H25E . . 109.5 ?
    H25D C25' H25E . . 109.5 ?
    C26' C25' H25F . . 109.3 ?
    H25D C25' H25F . . 109.5 ?
    H25E C25' H25F . . 109.5 ?
    O3' C26' N3' . . 123.7(7) ?
    O3' C26' C25' . . 116.7(9) ?
    N3' C26' C25' . . 119.5(8) ?
    N3' C27' H27D . . 109.5 ?
    N3' C27' H27E . . 109.5 ?
    H27D C27' H27E . . 109.5 ?
    N3' C27' H27F . . 109.5 ?
    H27D C27' H27F . . 109.5 ?
    H27E C27' H27F . . 109.5 ?
    N3' C28' H28D . . 109.5 ?
    N3' C28' H28E . . 109.5 ?
    H28D C28' H28E . . 109.5 ?
    N3' C28' H28F . . 109.4 ?
    H28D C28' H28F . . 109.5 ?
    H28E C28' H28F . . 109.5 ?
    C30 N4 C31 . . 125.5(5) ?
    C30 N4 C32 . . 118.6(7) ?
    C31 N4 C32 . . 115.7(7) ?
    O4 C30 N4 1 . 122.4(8) ?
    O4 C30 N4 . . 122.4(8) ?
    O4 C30 C29 1 . 118.9(9) ?
    O4 C30 C29 . . 118.9(9) ?
    N4 C30 C29 . . 118.6(6) ?
    C30' N4' C31' . . 124.2(8) ?
    C30' N4' C32' . . 118.4(11) ?
    C31' N4' C32' . . 116.8(11) ?
    C30' C29' H29D . . 109.5 ?
    C30' C29' H29E . . 109.4 ?
    H29D C29' H29E . . 109.5 ?
    C30' C29' H29F . . 109.5 ?
    H29D C29' H29F . . 109.5 ?
    H29E C29' H29F . . 109.5 ?
    O4' C30' N4' . . 124.1(16) ?
    O4' C30' C29' . . 120.9(18) ?
    N4' C30' C29' . . 115.0(12) ?
    N4' C31' H31D . . 109.5 ?
    N4' C31' H31E . . 109.5 ?
    H31D C31' H31E . . 109.5 ?
    N4' C31' H31F . . 109.5 ?
    H31D C31' H31F . . 109.5 ?
    H31E C31' H31F . . 109.5 ?
    N4' C32' H32D . . 109.5 ?
    N4' C32' H32E . . 109.5 ?
    H32D C32' H32E . . 109.5 ?
    N4' C32' H32F . . 109.5 ?
    H32D C32' H32F . . 109.5 ?
    H32E C32' H32F . . 109.5 ?
loop_
    _geom_torsion_atom_site_label_1
    _geom_torsion_atom_site_label_2
    _geom_torsion_atom_site_label_3
    _geom_torsion_atom_site_label_4
    _geom_torsion_site_symmetry_1
    _geom_torsion_site_symmetry_2
    _geom_torsion_site_symmetry_3
    _geom_torsion_site_symmetry_4
    _geom_torsion
    _geom_torsion_publ_flag
    C9 C1 C2 C3 . . . . 2.3(3) ?
    C11 C1 C2 C3 . . . . -177.90(18) ?
    C1 C2 C3 C4 . . . . 0.1(3) ?
    C2 C3 C4 C10 . . . . -2.3(3) ?
    C2 C3 C4 C18 . . . . 175.41(18) ?
    C10 C5 C6 C7 . . . . 0.0(3) ?
    C5 C6 C7 C8 . . . . -0.2(3) ?
    C6 C7 C8 C9 . . . . 0.5(3) ?
    C7 C8 C9 C10 . . . . -0.6(3) ?
    C7 C8 C9 C1 . . . . -179.19(18) ?
    C2 C1 C9 C8 . . . . 176.20(17) ?
    C11 C1 C9 C8 . . . . -3.6(3) ?
    C2 C1 C9 C10 . . . . -2.4(3) ?
    C11 C1 C9 C10 . . . . 177.81(17) ?
    C3 C4 C10 C5 . . . . -176.67(18) ?
    C18 C4 C10 C5 . . . . 5.7(3) ?
    C3 C4 C10 C9 . . . . 2.1(3) ?
    C18 C4 C10 C9 . . . . -175.54(17) ?
    C6 C5 C10 C4 . . . . 178.69(18) ?
    C6 C5 C10 C9 . . . . -0.1(3) ?
    C8 C9 C10 C4 . . . . -178.42(17) ?
    C1 C9 C10 C4 . . . . 0.2(3) ?
    C8 C9 C10 C5 . . . . 0.4(3) ?
    C1 C9 C10 C5 . . . . 179.02(17) ?
    C12 N1 C11 O1 . . . . 3.9(3) ?
    C12 N1 C11 C1 . . . . -173.45(16) ?
    C2 C1 C11 O1 . . . . -61.0(2) ?
    C9 C1 C11 O1 . . . . 118.8(2) ?
    C2 C1 C11 N1 . . . . 116.43(19) ?
    C9 C1 C11 N1 . . . . -63.8(2) ?
    C11 N1 C12 C13 . . . . 162.24(18) ?
    C11 N1 C12 C17 . . . . -18.1(3) ?
    C17 C12 C13 C14 . . . . 1.1(3) ?
    N1 C12 C13 C14 . . . . -179.22(16) ?
    C12 C13 C14 C15 . . . . -0.2(3) ?
    C13 C14 C15 C16 . . . . -1.0(3) ?
    C13 C14 C15 Br1 . . . . 177.59(14) ?
    C14 C15 C16 C17 . . . . 1.3(3) ?
    Br1 C15 C16 C17 . . . . -177.35(13) ?
    C15 C16 C17 C12 . . . . -0.3(3) ?
    C13 C12 C17 C16 . . . . -0.9(3) ?
    N1 C12 C17 C16 . . . . 179.49(16) ?
    C19 N2 C18 O2 . . . . 4.7(3) ?
    C19 N2 C18 C4 . . . . -174.05(17) ?
    C3 C4 C18 O2 . . . . -102.4(2) ?
    C10 C4 C18 O2 . . . . 75.2(2) ?
    C3 C4 C18 N2 . . . . 76.3(2) ?
    C10 C4 C18 N2 . . . . -106.0(2) ?
    C18 N2 C19 C24 . . . . -179.70(19) ?
    C18 N2 C19 C20 . . . . 1.6(3) ?
    C24 C19 C20 C21 . . . . -0.8(3) ?
    N2 C19 C20 C21 . . . . 177.91(17) ?
    C19 C20 C21 C22 . . . . -0.3(3) ?
    C20 C21 C22 C23 . . . . 1.5(3) ?
    C20 C21 C22 Br2 . . . . -179.05(13) ?
    C21 C22 C23 C24 . . . . -1.5(3) ?
    Br2 C22 C23 C24 . . . . 179.00(15) ?
    C22 C23 C24 C19 . . . . 0.4(3) ?
    C20 C19 C24 C23 . . . . 0.7(3) ?
    N2 C19 C24 C23 . . . . -178.07(18) ?
    C28 N3 C26 O3 . . . . 4.5(17) ?
    C27 N3 C26 O3 . . . . 174.0(15) ?
    C28 N3 C26 C25 . . . . -175.8(13) ?
    C27 N3 C26 C25 . . . . -6.4(13) ?
    C28' N3' C26' O3' . . . . 1.5(13) ?
    C27' N3' C26' O3' . . . . -175.2(12) ?
    C28' N3' C26' C25' . . . . -179.0(12) ?
    C27' N3' C26' C25' . . . . 4.3(12) ?
    O4 O4 C30 N4 1 . . . 0(3) ?
    O4 O4 C30 C29 1 . . . 0(4) ?
    C31 N4 C30 O4 . . . 1 174.5(12) ?
    C32 N4 C30 O4 . . . 1 -0.1(13) ?
    C31 N4 C30 O4 . . . . 174.5(12) ?
    C32 N4 C30 O4 . . . . -0.1(13) ?
    C31 N4 C30 C29 . . . . -1.6(9) ?
    C32 N4 C30 C29 . . . . -176.2(9) ?
    C31' N4' C30' O4' . . . . -180(2) ?
    C32' N4' C30' O4' . . . . -9(2) ?
    C31' N4' C30' C29' . . . . -0.9(17) ?
    C32' N4' C30' C29' . . . . 170.0(16) ?
loop_
    _geom_hbond_atom_site_label_D
    _geom_hbond_atom_site_label_H
    _geom_hbond_atom_site_label_A
    _geom_hbond_site_symmetry_A
    _geom_hbond_distance_DH
    _geom_hbond_distance_HA
    _geom_hbond_distance_DA
    _geom_hbond_angle_DHA
    N1 H1N O4 . 0.84(2) 2.03(3) 2.865(13) 170(2)
    N2 H2N O3' 2_666 0.81(2) 2.00(3) 2.797(13) 171(2)
    C2 H2 O1 2_666 0.95 2.50 3.423(2) 163
    C6 H6 O2 2_576 0.95 2.49 3.426(2) 169
    C14 H14 O4 2_667 0.95 2.55 3.48(2) 167
