# Supplementary material for: N,N′-Bis(4-bromo­phen­yl)naphthalene-1,4-dicarboxamide N,N-dimethyl­acetamide disolvate
Source: Acta Crystallogr Sect E Struct Rep Online. 2009 Dec 4;66(Pt 1):o27. doi: 10.1107/S1600536809051447 (PMC2980233; doi:10.1107/S1600536809051447)
Supplement: Supplementary file 2 [file e-66-00o27-Isup2.hkl]

# 
# h,k,l, Fc-squared, Fo-squared, sigma(Fo-squared) and status flag 
# 
data_I
_shelx_title ' BO403 in P-1' 
_shelx_refln_list_code          4 
_shelx_F_calc_maximum      239.98 
_exptl_crystal_F_000       712.00 
_reflns_d_resolution_high  0.7695 
 
loop_ 
 _symmetry_equiv_pos_as_xyz 
 'x, y, z' 
 '-x, -y, -z' 
 
_cell_length_a    10.4589 
_cell_length_b    12.4485 
_cell_length_c    12.8439 
_cell_angle_alpha  90.775 
_cell_angle_beta  111.370 
_cell_angle_gamma  92.944 
 
_shelx_F_squared_multiplier     1.000 
 
loop_ 
 _refln_index_h 
 _refln_index_k 
 _refln_index_l 
 _refln_F_squared_calc 
 _refln_F_squared_meas 
 _refln_F_squared_sigma 
 _refln_observed_status 
   2   0   0     4639.50     4675.12     30.71 o 
   3   0   0      658.29      589.70     12.76 o 
   4   0   0     5356.66     5314.47     64.33 o 
   5   0   0        9.67       15.92      8.11 o 
   6   0   0       36.03       43.68      9.19 o 
   7   0   0     1479.23     1441.76     36.52 o 
   8   0   0      121.71      127.88     19.19 o 
   9   0   0      268.01      259.85     22.18 o 
  10   0   0      102.63       84.39     14.83 o 
  11   0   0        0.04       21.39     18.10 o 
  12   0   0      101.51       73.97     22.88 o 
 -11   1   0       92.96       44.70     18.48 o 
 -10   1   0      140.72      143.93     16.46 o 
  -9   1   0      186.26      178.50     18.26 o 
  -8   1   0        1.05       13.22     12.56 o 
  -7   1   0        1.72        9.49     11.41 o 
  -6   1   0     1086.93     1032.45     20.62 o 
  -5   1   0      445.43      417.23     13.37 o 
  -4   1   0      227.97      230.74      8.54 o 
  -3   1   0    15031.97    15728.42     76.80 o 
  -2   1   0     1245.53     1238.47     23.24 o 
   2   1   0     1129.55     1150.82     19.84 o 
   3   1   0       19.90       20.38      4.81 o 
   4   1   0     1218.00     1304.07     25.65 o 
   5   1   0      746.10      756.78     18.61 o 
   6   1   0      743.23      716.52     17.80 o 
   7   1   0     1816.48     1768.13    100.23 o 
   8   1   0      157.92      152.18     18.89 o 
   9   1   0      781.58      791.17     30.58 o 
  10   1   0      432.22      444.88     36.83 o 
  11   1   0      249.72      251.73     31.93 o 
  12   1   0       55.86       60.64     23.81 o 
 -10   2   0        0.03       10.62     10.25 o 
  -9   2   0       42.13       78.68     14.48 o 
  -8   2   0      816.30      872.30     41.63 o 
  -7   2   0      272.61      272.75     17.40 o 
  -6   2   0      327.77      336.55     14.48 o 
  -5   2   0     5671.16     6026.33     55.54 o 
  -4   2   0     7631.85     7798.17     46.80 o 
  -3   2   0       27.58       25.29      4.22 o 
  -2   2   0      174.62      188.66      6.60 o 
  -1   2   0    10199.43    10421.83     34.57 o 
   0   2   0     5291.22     5082.37     35.84 o 
   1   2   0      822.80      777.79     18.07 o 
   2   2   0     4190.81     4081.17     45.42 o 
   3   2   0      416.43      469.54     12.24 o 
   4   2   0     2051.19     2065.04     25.95 o 
   5   2   0     4224.31     4033.27     59.18 o 
   6   2   0       58.71       39.37     11.79 o 
   7   2   0        3.06       25.50     15.12 o 
   8   2   0     2099.16     2032.20     74.74 o 
   9   2   0     1409.30     1528.30     41.37 o 
  10   2   0      516.93      531.25     30.40 o 
  11   2   0        9.69       27.28     31.06 o 
  12   2   0       37.57       28.34     32.55 o 
 -10   3   0     1624.77     1738.99     54.38 o 
  -9   3   0       15.35       17.65     10.85 o 
  -8   3   0      239.63      243.46     16.15 o 
  -7   3   0     1797.28     1816.94     59.80 o 
  -6   3   0     1468.01     1516.99     35.76 o 
  -5   3   0      370.28      410.54     12.48 o 
  -4   3   0       14.14        9.56      3.20 o 
  -3   3   0     3707.29     3650.21     19.46 o 
  -2   3   0     2239.60     2244.58     12.50 o 
  -1   3   0     6853.31     6886.58     34.32 o 
   0   3   0       14.88       17.59      3.43 o 
   1   3   0      140.63      175.38      8.14 o 
   2   3   0     8371.80     8319.69     52.92 o 
   3   3   0     4196.51     4043.78     70.11 o 
   4   3   0      729.90      783.01     17.63 o 
   5   3   0     2368.46     2404.63     51.71 o 
   6   3   0     3438.21     3551.86     65.26 o 
   7   3   0      252.66      258.14     20.90 o 
   8   3   0      346.13      345.71     25.79 o 
   9   3   0      678.14      709.31     34.77 o 
  10   3   0      202.53      212.00     24.77 o 
  11   3   0        6.77       16.86     32.37 o 
 -10   4   0        8.66       15.19     14.51 o 
  -9   4   0       47.00       57.03     10.27 o 
  -8   4   0      232.40      243.09     15.73 o 
  -7   4   0      347.41      355.38     10.80 o 
  -6   4   0      240.70      249.42      8.44 o 
  -5   4   0      712.14      677.55     11.77 o 
  -4   4   0      393.81      384.20      6.06 o 
  -3   4   0     7190.73     7019.76     57.85 o 
  -2   4   0      184.27      185.85      5.71 o 
  -1   4   0       25.25       20.51      4.24 o 
   0   4   0     5511.98     5786.68     40.31 o 
   1   4   0     5072.19     4924.10     30.40 o 
   2   4   0      982.80      988.70     22.06 o 
   3   4   0     3203.84     3204.73     36.16 o 
   4   4   0     8086.25     7842.69    128.87 o 
   5   4   0      157.88      140.81     15.07 o 
   6   4   0       81.15       62.02     12.42 o 
   7   4   0      882.49      851.03     31.50 o 
   8   4   0       33.26       51.28     17.98 o 
   9   4   0       12.49       17.84     16.83 o 
  10   4   0       13.78       29.34     19.40 o 
  11   4   0        8.00       16.74     25.48 o 
  12   4   0       54.98       29.51     26.66 o 
 -10   5   0        2.48       17.05     22.26 o 
  -9   5   0      157.17      131.07     21.76 o 
  -8   5   0       87.30       74.97      8.73 o 
  -7   5   0      154.25      155.61      7.25 o 
  -6   5   0     4111.46     4232.04    167.00 o 
  -5   5   0     4153.81     4246.08    116.44 o 
  -4   5   0      208.57      195.81     19.10 o 
  -3   5   0      857.80      825.26     22.13 o 
  -2   5   0    13766.85    14239.23     77.19 o 
  -1   5   0     7276.39     7752.90     40.56 o 
   0   5   0       46.69       43.80      5.60 o 
   1   5   0      106.44       74.36      7.33 o 
   2   5   0     2282.24     2218.16     50.72 o 
   3   5   0      437.95      443.94     27.34 o 
   4   5   0       24.83       27.53     14.29 o 
   5   5   0      317.87      253.32     19.16 o 
   6   5   0      313.06      335.15     21.83 o 
   7   5   0      212.35      174.25     19.78 o 
   8   5   0      155.00      148.10     21.31 o 
   9   5   0       98.02       79.87     17.10 o 
  10   5   0      142.36      125.31     29.23 o 
  11   5   0      235.62      278.21     41.73 o 
 -10   6   0       18.97       19.28     16.62 o 
  -9   6   0       25.84       34.97     25.86 o 
  -8   6   0      954.32     1052.44     45.20 o 
  -7   6   0      818.78      873.56     43.22 o 
  -6   6   0        5.98       22.94     25.48 o 
  -5   6   0      590.87      585.56     31.13 o 
  -4   6   0     4864.96     5180.40    140.31 o 
  -3   6   0     3699.66     3872.29     31.87 o 
  -2   6   0      362.82      358.97      9.72 o 
  -1   6   0     2513.75     2428.14     24.34 o 
   0   6   0       29.83       54.80      7.06 o 
   1   6   0       66.07       49.17      8.58 o 
   2   6   0      297.52      290.80     36.12 o 
   3   6   0     1682.55     1712.27     42.63 o 
   4   6   0       58.06       65.67     14.78 o 
   5   6   0     3071.76     2793.97    190.35 o 
   6   6   0      341.68      322.22     26.29 o 
   7   6   0      216.34      216.27     21.31 o 
   8   6   0      201.14      180.19     25.00 o 
   9   6   0      885.79      964.55     41.36 o 
  10   6   0       41.64       49.66     17.86 o 
  11   6   0        0.75       15.56     25.36 o 
 -10   7   0      539.04      575.01     38.13 o 
  -9   7   0      345.06      386.90     36.52 o 
  -8   7   0      157.38      114.27     27.22 o 
  -7   7   0     2125.79     2237.62     78.99 o 
  -6   7   0     6497.99     6965.40    171.93 o 
  -5   7   0        6.38       11.72     19.65 o 
  -4   7   0      934.61     1010.09     43.59 o 
  -3   7   0     2589.69     2514.68     39.29 o 
  -2   7   0      559.71      545.26     13.81 o 
  -1   7   0     3742.76     3911.49     40.19 o 
   0   7   0      180.62      173.14     10.42 o 
   1   7   0     3239.70     3443.59     51.09 o 
   2   7   0     1525.71     1482.14     39.04 o 
   3   7   0     3165.44     3068.49    106.30 o 
   4   7   0        5.80       25.66     16.36 o 
   5   7   0       51.66       27.71     15.32 o 
   6   7   0     1577.56     1466.21     42.26 o 
   7   7   0     1031.27     1062.42     37.64 o 
   8   7   0        1.36       10.22     15.89 o 
   9   7   0      465.30      464.74     32.45 o 
  10   7   0       79.18       74.87     19.50 o 
  11   7   0        1.59       -4.96     27.22 o 
 -10   8   0       14.33       12.28     18.29 o 
  -9   8   0      652.21      689.04     43.65 o 
  -8   8   0      323.48      366.00     34.66 o 
  -7   8   0       31.54       29.27     29.76 o 
  -6   8   0       94.26       76.08     20.65 o 
  -5   8   0       95.11       79.36     20.96 o 
  -4   8   0      582.53      585.62     35.53 o 
  -3   8   0     1958.40     1907.99     27.53 o 
  -2   8   0       60.61       65.04      8.25 o 
  -1   8   0      235.98      199.64     10.66 o 
   0   8   0      308.27      290.22     22.23 o 
   1   8   0     5938.62     6112.35    140.93 o 
   2   8   0      221.45      204.46     23.21 o 
   3   8   0      731.90      736.46     32.69 o 
   4   8   0     2721.77     2898.05     66.35 o 
   5   8   0     1405.29     1460.53     55.31 o 
   6   8   0      380.44      396.50     27.46 o 
   7   8   0      339.80      316.73     26.80 o 
   8   8   0     1209.12     1264.40     43.36 o 
   9   8   0       48.57       46.18     18.40 o 
  10   8   0      272.63      267.12     28.17 o 
  -9   9   0      110.57      152.28     29.89 o 
  -8   9   0       23.92       12.77     19.34 o 
  -7   9   0      209.46      241.75     37.08 o 
  -6   9   0      582.70      547.30     37.82 o 
  -5   9   0     3725.18     3775.29    116.38 o 
  -4   9   0      176.83      153.77     24.68 o 
  -3   9   0        9.54        8.48      4.82 o 
  -2   9   0     5976.96     5853.53    106.90 o 
  -1   9   0     8798.22     8761.67    132.89 o 
   0   9   0       14.76       21.73     11.25 o 
   1   9   0      586.78      629.29     38.53 o 
   2   9   0     6056.64     6034.23    199.84 o 
   3   9   0      290.89      298.10     30.39 o 
   4   9   0      161.78      177.69     23.28 o 
   5   9   0       34.75       37.04     20.89 o 
   6   9   0      476.92      483.13     31.16 o 
   7   9   0       22.94        1.11     18.10 o 
   8   9   0       28.52       29.51     18.50 o 
   9   9   0       26.65       22.50     17.83 o 
  10   9   0        6.68       25.15     16.99 o 
  -9  10   0       39.23       32.12     21.95 o 
  -8  10   0      532.80      495.22     47.31 o 
  -7  10   0      928.90      986.28     50.16 o 
  -6  10   0        5.63        3.60     20.77 o 
  -5  10   0       87.73       80.17     27.84 o 
  -4  10   0     1842.59     1896.85     77.63 o 
  -3  10   0      281.67      279.96     16.95 o 
  -2  10   0      262.42      256.26     12.95 o 
  -1  10   0     2393.51     2371.66     53.41 o 
   0  10   0     2445.79     2378.76     54.40 o 
   1  10   0        9.59       23.42     14.07 o 
   2  10   0       85.30       85.58     17.59 o 
   3  10   0     2803.84     2782.83     93.35 o 
   4  10   0      152.15      130.08     19.69 o 
   5  10   0     3093.84     3275.47     67.86 o 
   6  10   0       92.02       97.62     22.04 o 
   7  10   0      154.91      137.87     21.70 o 
   8  10   0       30.69       36.68     18.12 o 
   9  10   0      280.03      288.65     33.55 o 
  -9  11   0      167.25      134.24     29.45 o 
  -8  11   0       45.34       17.36     21.58 o 
  -7  11   0      465.14      503.96     42.10 o 
  -6  11   0     1143.09     1096.15     55.18 o 
  -5  11   0      136.29      144.40     40.18 o 
  -4  11   0      890.85      855.39     50.90 o 
  -3  11   0     1539.74     1452.13     66.62 o 
  -2  11   0     1126.52     1097.09     31.38 o 
  -1  11   0     1512.92     1497.94     38.59 o 
   0  11   0      104.31       96.61     20.14 o 
   1  11   0       35.30       26.68     10.94 o 
   2  11   0      590.60      574.83     40.02 o 
   3  11   0      753.33      733.11     38.37 o 
   4  11   0      280.63      262.30     38.26 o 
   5  11   0      233.59      211.19     26.23 o 
   6  11   0      842.09      875.88     41.59 o 
   7  11   0      917.23     1047.91     84.42 o 
   8  11   0      183.02      167.36     26.90 o 
  -9  12   0       66.39       60.39     26.91 o 
  -8  12   0     1144.19     1238.26     61.88 o 
  -7  12   0       56.77       40.61     19.28 o 
  -6  12   0       19.40       34.78     36.46 o 
  -5  12   0      295.51      291.91     38.32 o 
  -4  12   0      510.98      545.56     46.25 o 
  -3  12   0       23.56       20.77     23.69 o 
  -2  12   0      290.97      283.83     23.86 o 
  -1  12   0       61.65       73.74     14.01 o 
   0  12   0       74.27       71.86     15.89 o 
   1  12   0     1467.63     1416.08     51.80 o 
   2  12   0       26.42       23.39     16.75 o 
   3  12   0       16.05       20.39     12.83 o 
   4  12   0     1375.13     1447.42     47.90 o 
   5  12   0     1463.01     1542.39     64.12 o 
   6  12   0       44.32       48.99     46.41 o 
   7  12   0       26.25       22.04     26.01 o 
  -8  13   0        1.84        4.77     22.38 o 
  -7  13   0      204.36      214.84     38.44 o 
  -6  13   0       88.12      103.67     37.51 o 
  -5  13   0     1264.48     1221.58     61.94 o 
  -4  13   0      504.17      449.40    137.77 o 
  -3  13   0        7.93       31.68     21.39 o 
  -2  13   0      553.23      554.43    131.94 o 
  -1  13   0     1343.90     1347.32     38.86 o 
   0  13   0      113.93      112.32     37.02 o 
   1  13   0      111.20      160.69     25.96 o 
   2  13   0     2750.71     2840.03     69.72 o 
   3  13   0      577.41      568.53     67.68 o 
   4  13   0       69.28       68.28     18.58 o 
   5  13   0      454.66      483.53     36.40 o 
   6  13   0      525.27      521.39     39.83 o 
  -6  14   0      159.46      173.11     39.43 o 
  -5  14   0       22.06       53.82     37.82 o 
  -4  14   0     1149.93     1161.87     69.88 o 
  -3  14   0     1405.71     1391.78    113.65 o 
  -2  14   0        0.93       -1.74     27.41 o 
  -1  14   0      272.74      227.92     75.77 o 
   0  14   0     1711.88     1806.47     66.11 o 
   1  14   0      240.45      197.11     23.33 o 
   2  14   0       17.80       24.31     16.71 o 
   3  14   0       54.29       37.08     16.73 o 
   4  14   0      274.59      251.88     30.18 o 
   5  14   0       13.20       20.90     19.55 o 
  -5  15   0      617.40      550.52    198.04 o 
  -4  15   0      331.23      359.93    130.08 o 
  -3  15   0      394.99      386.34    101.56 o 
  -2  15   0      969.07      990.37     69.01 o 
  -1  15   0       36.58       25.17     31.75 o 
   0  15   0      115.06      122.39     36.58 o 
   1  15   0      622.33      625.02     43.73 o 
   2  15   0      516.83      503.29     50.69 o 
   3  15   0      495.68      472.40     47.62 o 
  -2  16   0      248.24      284.97     91.45 o 
  -1  16   0      284.98      194.69     75.46 o 
   0  16   0        7.94       15.00     23.93 o 
   1  16   0      475.66      322.23    142.54 o 
  -1 -16   1     2030.71     2115.41     90.34 o 
   0 -16   1       85.73       48.55     21.39 o 
   1 -16   1       37.86       52.89     16.62 o 
   2 -16   1      417.64      351.00     97.34 o 
  -4 -15   1       16.20       21.76     28.96 o 
  -3 -15   1      472.13      454.61     51.66 o 
  -2 -15   1        0.38       14.37     13.05 o 
  -1 -15   1       56.37       41.73     22.41 o 
   0 -15   1      266.61      284.72    111.05 o 
   1 -15   1        2.93       15.25     20.83 o 
   2 -15   1      772.78      682.53    166.91 o 
   3 -15   1      386.10      298.98    107.76 o 
   4 -15   1      490.74      541.16    102.61 o 
   5 -15   1       94.67      102.74     51.21 o 
  -5 -14   1      373.72      386.50     34.92 o 
  -4 -14   1       95.62      104.33     25.27 o 
  -3 -14   1       51.86       60.68     26.75 o 
  -2 -14   1      144.69      148.14     27.40 o 
  -1 -14   1        0.20       10.29     11.40 o 
   0 -14   1     2005.73     1852.24     76.29 o 
   1 -14   1      243.14      252.85     83.27 o 
   2 -14   1        5.18       17.30     15.44 o 
   3 -14   1      880.11      862.15     58.16 o 
   4 -14   1     2165.03     2373.97    102.18 o 
   5 -14   1      438.66      446.42     54.38 o 
   6 -14   1       10.70       21.83     28.27 o 
  -7 -13   1       69.18       32.80     20.26 o 
  -6 -13   1       17.97       32.50     22.86 o 
  -5 -13   1      204.67      188.68     29.57 o 
  -4 -13   1        4.78        1.82     16.90 o 
  -3 -13   1      470.81      423.00     39.63 o 
  -2 -13   1     1637.73     1606.61     45.72 o 
  -1 -13   1      168.46      145.79     26.33 o 
   0 -13   1       29.42       34.22     17.28 o 
   1 -13   1     2250.79     2269.38     53.91 o 
   2 -13   1     3094.97     3141.69     89.84 o 
   3 -13   1        4.94       16.93     24.80 o 
   4 -13   1      282.92      301.71     40.05 o 
   5 -13   1      615.99      579.60     49.17 o 
   6 -13   1      165.28      198.97     33.17 o 
   7 -13   1        1.64       20.21     25.42 o 
  -8 -12   1      476.77      518.91     40.01 o 
  -7 -12   1      180.68      198.78     43.15 o 
  -6 -12   1      216.51      174.84     29.05 o 
  -5 -12   1      814.19      806.85     40.76 o 
  -4 -12   1     1297.16     1234.94     54.21 o 
  -3 -12   1       77.33       89.15     20.19 o 
  -2 -12   1       21.54       34.82     17.02 o 
  -1 -12   1     1694.59     1683.05     41.35 o 
   0 -12   1      119.40      173.57     22.07 o 
   1 -12   1       80.29       78.61     15.78 o 
   2 -12   1     1134.83     1065.53     28.82 o 
   3 -12   1     1635.73     1673.52     66.84 o 
   4 -12   1       28.50       29.70     40.24 o 
   5 -12   1      504.09      463.35     42.91 o 
   6 -12   1       68.71       98.27     30.88 o 
   7 -12   1       23.47       49.73     34.66 o 
   8 -12   1      177.91      195.50     37.88 o 
  -9 -11   1       84.07       76.52     28.37 o 
  -8 -11   1        1.04       11.82     16.73 o 
  -7 -11   1      626.94      615.17     50.53 o 
  -6 -11   1      992.62     1060.02     46.20 o 
  -5 -11   1      351.33      337.26     38.50 o 
  -4 -11   1       96.93       84.67     19.46 o 
  -3 -11   1     3667.11     3826.15     63.64 o 
  -2 -11   1      432.26      433.69     31.99 o 
  -1 -11   1       72.26       91.96     17.82 o 
   0 -11   1      167.68      141.08     30.97 o 
   1 -11   1      295.24      268.09     19.84 o 
   2 -11   1      973.06      932.16     46.22 o 
   3 -11   1     1105.84     1150.96     60.08 o 
   4 -11   1       95.63       96.10     28.65 o 
   5 -11   1      245.59      216.51     32.80 o 
   6 -11   1      965.36     1084.55     57.10 o 
   7 -11   1      678.57      690.59     47.49 o 
   8 -11   1       68.66       85.44     35.59 o 
   9 -11   1      596.57      602.23     46.50 o 
  -9 -10   1      494.10      485.90     74.90 o 
  -8 -10   1     1247.48     1296.32     62.81 o 
  -7 -10   1        4.09       26.09     23.15 o 
  -6 -10   1      365.70      375.48     31.57 o 
  -5 -10   1       67.67       68.67     18.94 o 
  -4 -10   1      648.62      635.86     42.04 o 
  -3 -10   1      298.63      344.62     40.95 o 
  -2 -10   1      170.99      165.69     26.13 o 
  -1 -10   1     1931.25     2064.67     51.97 o 
   0 -10   1       22.96       15.98     14.64 o 
   1 -10   1     1166.89     1098.32     29.37 o 
   2 -10   1        2.27        3.22      5.47 o 
   3 -10   1      188.93      180.70     11.93 o 
   4 -10   1     2395.39     2484.33     90.77 o 
   5 -10   1     3098.33     3129.59     79.24 o 
   6 -10   1      117.89      114.71     26.91 o 
   7 -10   1      645.37      688.23     46.75 o 
   8 -10   1      209.09      232.94     58.10 o 
   9 -10   1      110.18      117.68     27.53 o 
 -10  -9   1       24.95       25.86     20.21 o 
  -9  -9   1       14.67       26.95     20.83 o 
  -8  -9   1      143.72      121.93     23.42 o 
  -7  -9   1      522.29      524.03     34.10 o 
  -6  -9   1      771.74      713.21     33.87 o 
  -5  -9   1     1862.31     1911.17     55.17 o 
  -4  -9   1     3194.10     3196.11    133.62 o 
  -3  -9   1       67.68       82.51     20.66 o 
  -2  -9   1     6133.11     5984.76    109.55 o 
  -1  -9   1     3604.37     3562.87     72.92 o 
   0  -9   1       65.98       75.17     13.11 o 
   1  -9   1     2965.58     2843.97     62.79 o 
   2  -9   1     6340.47     6201.55     87.45 o 
   3  -9   1       20.43       13.66      3.63 o 
   4  -9   1      608.03      603.29     39.19 o 
   5  -9   1      940.96      949.70     72.92 o 
   6  -9   1      437.61      457.15     39.81 o 
   7  -9   1       90.18       93.31     26.97 o 
   8  -9   1      101.89       68.08     29.76 o 
   9  -9   1       81.69       71.24     25.61 o 
  10  -9   1       30.15       41.05     28.58 o 
 -10  -8   1        2.50       20.12     15.06 o 
  -9  -8   1       10.20       32.66     18.45 o 
  -8  -8   1      198.11      207.39     25.01 o 
  -7  -8   1       19.07       25.63     19.16 o 
  -6  -8   1        4.49        6.19     16.42 o 
  -5  -8   1        3.84        7.94     16.64 o 
  -4  -8   1     3637.80     3513.11     73.95 o 
  -3  -8   1      707.30      715.42     34.81 o 
  -2  -8   1       15.21       13.48     10.60 o 
  -1  -8   1     4131.62     3941.23     79.67 o 
   0  -8   1     6545.97     6702.80    123.45 o 
   1  -8   1      144.95      128.08      9.38 o 
   2  -8   1     1166.56     1132.82     19.90 o 
   3  -8   1     3939.89     3917.17    102.68 o 
   4  -8   1     1434.94     1407.09     57.48 o 
   5  -8   1     2053.36     2068.23     76.39 o 
   6  -8   1       11.38       32.68     33.30 o 
   7  -8   1      137.51      129.21     34.29 o 
   8  -8   1       38.19       30.32     21.20 o 
   9  -8   1       99.05      113.90     27.90 o 
  10  -8   1        0.43       16.80     20.46 o 
 -11  -7   1        0.53       18.10     27.65 o 
 -10  -7   1      735.92      691.05     36.73 o 
  -9  -7   1       20.45       12.62     19.24 o 
  -8  -7   1      458.97      430.59     30.66 o 
  -7  -7   1       17.99       23.80     18.99 o 
  -6  -7   1     2756.93     2694.14    111.26 o 
  -5  -7   1       94.84      102.62     18.15 o 
  -4  -7   1      482.51      482.76     43.18 o 
  -3  -7   1     4012.75     3959.25     83.73 o 
  -2  -7   1     2252.19     2154.07     48.33 o 
  -1  -7   1       20.39       35.27     11.51 o 
   0  -7   1       56.35       52.58      7.31 o 
   1  -7   1     9345.43     9394.63     76.50 o 
   2  -7   1       82.50       88.82      6.70 o 
   3  -7   1     2982.27     3202.39     97.78 o 
   4  -7   1     1694.11     1744.76     60.08 o 
   5  -7   1      708.57      746.58     42.91 o 
   6  -7   1      404.38      432.47     34.41 o 
   7  -7   1      439.30      509.66     37.14 o 
   8  -7   1       21.98       34.16     26.04 o 
   9  -7   1      162.89      165.11     28.71 o 
  10  -7   1      970.16      949.02     54.44 o 
 -11  -6   1       21.01       20.96     35.59 o 
 -10  -6   1       29.37       12.64     16.21 o 
  -9  -6   1      493.50      519.73     31.32 o 
  -8  -6   1     1189.20     1242.60     39.69 o 
  -7  -6   1      346.05      335.32     23.05 o 
  -6  -6   1      186.04      193.44     21.52 o 
  -5  -6   1     1843.08     1863.09     45.74 o 
  -4  -6   1      889.28      800.84     29.62 o 
  -3  -6   1      354.19      380.02     31.94 o 
  -2  -6   1     2618.62     2640.14     42.44 o 
  -1  -6   1     1002.79      917.50     20.60 o 
   1  -6   1     4221.92     4058.15     83.73 o 
   2  -6   1       14.43       16.39      3.37 o 
   3  -6   1      573.13      623.38     33.11 o 
   4  -6   1     3333.40     3355.66    100.20 o 
   5  -6   1      450.47      458.64     36.40 o 
   6  -6   1       72.08       81.78     21.45 o 
   7  -6   1      485.01      487.53     39.37 o 
   8  -6   1     1725.08     1859.22     59.15 o 
   9  -6   1      449.46      458.26     37.14 o 
  10  -6   1        0.28        7.38     18.79 o 
 -12  -5   1       13.44       12.90     24.93 o 
 -11  -5   1      422.04      460.74     47.62 o 
 -10  -5   1       38.92       55.11     22.42 o 
  -9  -5   1        1.17       -5.06     16.18 o 
  -8  -5   1      134.17      138.40     22.39 o 
  -7  -5   1     1670.70     1668.33     45.01 o 
  -6  -5   1      103.82      118.89     18.77 o 
  -5  -5   1       13.33       11.55     11.85 o 
  -4  -5   1     2522.14     2632.39     80.85 o 
  -3  -5   1     1074.32     1148.31     37.98 o 
  -2  -5   1     4247.29     4217.47     39.54 o 
  -1  -5   1    10130.98    10680.89     70.95 o 
   0  -5   1       69.87       63.19      5.79 o 
   1  -5   1      334.24      322.06      9.69 o 
   2  -5   1     9337.87     9416.56     69.13 o 
   3  -5   1     1433.40     1461.78     45.20 o 
   4  -5   1     2411.87     2500.39     74.78 o 
   5  -5   1     4576.72     4741.42    131.94 o 
   6  -5   1     1139.04     1139.94     20.29 o 
   7  -5   1      201.34      192.26      7.65 o 
   8  -5   1        0.42        9.11     18.97 o 
   9  -5   1     1219.10     1335.54     54.69 o 
  10  -5   1        7.50       -2.17     19.34 o 
 -11  -4   1        1.29       23.00     24.99 o 
 -10  -4   1       10.74       32.50     17.51 o 
  -9  -4   1      493.50      516.12     34.60 o 
  -8  -4   1        7.76       17.09     14.33 o 
  -7  -4   1      495.24      475.74     30.35 o 
  -6  -4   1       34.66       48.06     12.25 o 
  -5  -4   1       61.44       68.79     11.85 o 
  -4  -4   1     4506.38     4324.49     44.88 o 
  -3  -4   1      940.74      890.53     31.77 o 
  -2  -4   1      167.54      166.09      8.46 o 
  -1  -4   1     5762.52     5626.38     32.89 o 
   0  -4   1    10775.92    10590.39     54.43 o 
   1  -4   1     3938.68     3959.18     19.08 o 
   2  -4   1     1460.10     1449.03     42.84 o 
   3  -4   1     4593.85     4626.97    167.10 o 
   4  -4   1     3257.98     3232.75     26.32 o 
   5  -4   1       24.83       26.37      3.47 o 
   6  -4   1      685.64      717.50     14.80 o 
   7  -4   1      745.36      714.66     24.63 o 
   8  -4   1      239.45      232.42     14.60 o 
   9  -4   1      597.69      666.22     40.80 o 
  10  -4   1        0.16       10.54     19.72 o 
 -12  -3   1       17.01       26.54     26.72 o 
 -11  -3   1       91.96       81.97     33.36 o 
 -10  -3   1        4.93        6.34     16.68 o 
  -9  -3   1      284.42      246.62     21.14 o 
  -8  -3   1        2.72       17.40     13.69 o 
  -7  -3   1      125.64      133.39     16.00 o 
  -6  -3   1     1348.44     1230.50     38.29 o 
  -5  -3   1     1116.33     1046.22     22.82 o 
  -4  -3   1     2576.28     2650.34     57.15 o 
  -3  -3   1      843.45      751.36     17.10 o 
  -2  -3   1    16744.86    17343.55    118.82 o 
  -1  -3   1      499.89      457.65     11.32 o 
   0  -3   1        0.73       19.20      5.28 o 
   1  -3   1     4035.25     4027.06     29.84 o 
   2  -3   1       84.94       83.75     13.61 o 
   3  -3   1      130.54      136.76      4.77 o 
   4  -3   1      563.23      604.64     10.47 o 
   5  -3   1     1236.47     1215.87     37.54 o 
   6  -3   1      318.29      295.15     23.31 o 
   7  -3   1     1871.61     1957.95     59.01 o 
   8  -3   1       68.46       71.21     22.07 o 
   9  -3   1       12.81       16.25      9.31 o 
  10  -3   1       53.15       49.54     21.83 o 
 -12  -2   1      780.03      776.83     54.31 o 
 -11  -2   1      438.43      385.72     37.20 o 
 -10  -2   1      274.23      279.38     23.92 o 
  -9  -2   1       42.07       34.18     16.61 o 
  -8  -2   1     1831.70     1795.23     59.86 o 
  -7  -2   1      334.26      328.23     21.97 o 
  -6  -2   1      960.78      983.63     23.42 o 
  -5  -2   1    17358.19    17824.52    105.22 o 
  -4  -2   1     4902.80     4982.63     58.56 o 
  -3  -2   1      563.68      543.49     12.53 o 
  -2  -2   1      328.16      315.71     17.74 o 
  -1  -2   1    10993.97    11204.76     56.37 o 
   0  -2   1      315.85      250.63      9.82 o 
   1  -2   1     1652.51     1630.48     26.85 o 
   2  -2   1      932.09      909.94     15.80 o 
   3  -2   1      540.77      579.42     15.30 o 
   4  -2   1     2939.40     2945.67     49.49 o 
   5  -2   1       29.93       29.53      5.11 o 
   6  -2   1       31.38       30.48      8.17 o 
   7  -2   1       50.73       53.39     13.28 o 
   8  -2   1     2974.15     3060.03    167.62 o 
   9  -2   1     1014.48     1027.14     40.15 o 
  10  -2   1        9.59       30.48     17.83 o 
  11  -2   1       10.80        8.99     16.24 o 
 -12  -1   1       71.13       42.84     24.31 o 
 -11  -1   1       16.52       25.61     36.09 o 
 -10  -1   1      113.68      101.21     14.51 o 
  -9  -1   1      989.20      908.00     30.47 o 
  -8  -1   1      830.26      814.81     26.94 o 
  -7  -1   1     1941.62     1891.11     32.89 o 
  -6  -1   1      162.21      125.88     15.30 o 
  -5  -1   1      418.81      415.47     13.06 o 
  -4  -1   1      398.32      435.44     11.36 o 
  -3  -1   1     5311.97     5295.50     68.80 o 
  -2  -1   1     9516.97     9928.32     42.40 o 
   1  -1   1        2.53       10.59      3.87 o 
   2  -1   1      824.76      772.95     17.35 o 
   3  -1   1     3582.24     3499.43     38.10 o 
   4  -1   1     1572.51     1590.86     17.58 o 
   5  -1   1      581.99      558.03     13.62 o 
   6  -1   1     7562.75     7928.89    143.45 o 
   7  -1   1      350.15      372.32     51.56 o 
   8  -1   1       10.72       26.83     12.98 o 
   9  -1   1      819.22      807.78     29.98 o 
  10  -1   1       12.55       21.46     17.44 o 
  11  -1   1        1.03       24.14     13.62 o 
 -12   0   1       57.43       44.89     20.15 o 
 -11   0   1        6.61        8.31     18.10 o 
 -10   0   1      166.04      188.96     18.13 o 
  -9   0   1     2200.89     2258.88     75.77 o 
  -8   0   1      150.32      157.57     27.99 o 
  -7   0   1      889.32      853.27     19.85 o 
  -6   0   1       15.47       17.39      6.03 o 
  -5   0   1     7045.90     7260.39     95.17 o 
  -4   0   1     5375.77     5440.30     41.95 o 
  -3   0   1    57588.18    60027.17    941.89 o 
  -2   0   1    11908.23    12748.22     72.42 o 
   1   0   1     4286.77     4250.93     26.22 o 
   2   0   1     1818.99     1801.65     23.31 o 
   3   0   1     8337.96     8366.96     36.40 o 
   4   0   1     6024.19     5915.52     61.09 o 
   5   0   1     1671.94     1636.42     32.31 o 
   6   0   1      178.52      167.60     19.38 o 
   7   0   1      930.98      953.82     78.40 o 
   8   0   1      385.48      381.97     22.14 o 
   9   0   1      281.79      253.99     22.04 o 
  10   0   1       71.48      102.85     22.27 o 
  11   0   1       33.93       21.48     12.13 o 
 -11   1   1      133.79      137.89     22.20 o 
 -10   1   1      314.41      278.69     19.24 o 
  -9   1   1      230.48      265.13     19.46 o 
  -8   1   1      108.78      106.66     12.74 o 
  -7   1   1      163.58      172.68     12.92 o 
  -6   1   1     2339.69     2440.63     39.04 o 
  -5   1   1     2409.81     2414.27     41.00 o 
  -4   1   1     7194.00     7479.46     37.51 o 
  -3   1   1     2142.99     2057.14     15.20 o 
  -2   1   1    29513.49    31949.01     77.09 o 
   1   1   1    19986.26    21147.70    109.06 o 
   2   1   1    34366.34    35881.24    176.21 o 
   3   1   1       31.37       31.65      5.19 o 
   4   1   1      395.80      406.35     16.37 o 
   5   1   1      971.96      999.68     31.06 o 
   6   1   1      180.29      223.71     17.80 o 
   7   1   1      151.49      142.27     17.83 o 
   8   1   1        3.12       12.94     17.66 o 
   9   1   1       28.79       51.40     22.07 o 
  10   1   1      297.68      295.44     24.21 o 
  11   1   1      542.20      551.81     32.99 o 
  12   1   1       11.42       19.59     20.83 o 
 -11   2   1       42.52       20.09     11.16 o 
 -10   2   1       54.85       71.77     16.71 o 
  -9   2   1      307.24      355.15     29.73 o 
  -8   2   1     1368.30     1349.94     47.40 o 
  -7   2   1      630.28      633.61     28.88 o 
  -6   2   1       13.99       16.22      5.99 o 
  -5   2   1     1996.63     1964.38     22.82 o 
  -4   2   1     3275.34     3162.59     24.37 o 
  -3   2   1      137.88      138.43      6.58 o 
  -2   2   1     3177.75     3075.38     22.83 o 
  -1   2   1     2552.72     2504.25     29.46 o 
   0   2   1      766.92      747.64     24.56 o 
   1   2   1     1407.97     1382.93     23.51 o 
   2   2   1      615.62      648.82     15.37 o 
   3   2   1     1467.34     1437.04     23.02 o 
   4   2   1      156.77      148.15      8.99 o 
   5   2   1     4721.92     4566.05     69.16 o 
   6   2   1      270.67      284.16     22.48 o 
   7   2   1       44.65       34.00     12.81 o 
   8   2   1     1115.00     1099.69     37.35 o 
   9   2   1       28.66       42.03     18.78 o 
  10   2   1       46.11       31.20     15.49 o 
  11   2   1      391.86      342.36     29.72 o 
  12   2   1      113.28      123.26     30.88 o 
 -10   3   1      696.26      689.40     25.10 o 
  -9   3   1      150.43      155.48     14.38 o 
  -8   3   1      247.83      270.62     15.95 o 
  -7   3   1     1851.24     1820.06     25.54 o 
  -6   3   1     3805.66     3955.85     60.68 o 
  -5   3   1      236.81      269.54      9.24 o 
  -4   3   1      238.97      269.32      9.17 o 
  -3   3   1     2227.58     2145.10     14.22 o 
  -2   3   1      891.55      900.49     15.94 o 
  -1   3   1     3245.29     2967.57     28.94 o 
   0   3   1        9.48       12.33      5.06 o 
   1   3   1     4286.67     4048.90     69.80 o 
   2   3   1     3013.91     3022.40     65.38 o 
   3   3   1    10257.99     9993.16     76.46 o 
   4   3   1      118.40      109.41     12.96 o 
   5   3   1      471.35      518.65     22.47 o 
   6   3   1     1750.93     1691.16     62.41 o 
   7   3   1     2319.24     2367.80    100.48 o 
   8   3   1       25.65       45.76     19.14 o 
   9   3   1       90.30       73.20     18.21 o 
  10   3   1     1920.54     1950.88     68.61 o 
  11   3   1        0.73       11.74     17.11 o 
 -10   4   1       27.47       31.25     17.05 o 
  -9   4   1      986.75     1080.43     26.93 o 
  -8   4   1     2238.58     2358.42     49.12 o 
  -7   4   1        3.33        4.35      7.32 o 
  -6   4   1       16.83       15.91      4.21 o 
  -5   4   1     1462.71     1488.26     21.19 o 
  -4   4   1       27.51       35.28      4.14 o 
  -3   4   1     1201.14     1189.07     22.06 o 
  -2   4   1        4.39        7.42      3.96 o 
  -1   4   1       28.64       26.59      4.45 o 
   0   4   1     9946.97    10239.49     47.07 o 
   1   4   1    10878.88    10924.35     62.10 o 
   2   4   1        1.76        7.11      6.09 o 
   3   4   1     1194.08     1168.19     49.60 o 
   4   4   1     5716.57     5602.87     70.30 o 
   5   4   1       16.63       28.04     11.57 o 
   6   4   1      259.91      259.63     21.42 o 
   7   4   1     1356.18     1383.33     44.54 o 
   8   4   1      893.64      959.51     37.59 o 
   9   4   1        3.83        5.95     18.80 o 
  10   4   1      114.05      116.42     21.39 o 
  11   4   1       23.27       19.88     20.26 o 
 -10   5   1       36.61       21.14     23.38 o 
  -9   5   1      636.41      607.57     32.12 o 
  -8   5   1      276.52      267.19     12.76 o 
  -7   5   1      318.17      323.05     10.05 o 
  -6   5   1      252.30      252.07     10.27 o 
  -5   5   1     1642.78     1591.49     26.94 o 
  -4   5   1      217.60      228.56      5.66 o 
  -3   5   1      581.49      603.24     10.02 o 
  -2   5   1     3206.80     3112.06     22.62 o 
  -1   5   1     1192.88     1042.71     21.17 o 
   0   5   1        0.16        7.19      5.77 o 
   1   5   1     2339.80     2332.05     35.22 o 
   2   5   1     3670.62     3463.33     49.44 o 
   3   5   1     1331.39     1324.37     35.76 o 
   4   5   1      112.81      135.74     17.28 o 
   5   5   1     2150.38     2226.31     74.71 o 
   6   5   1     1377.88     1338.98     38.87 o 
   7   5   1        8.91       27.83     17.96 o 
   8   5   1       63.06       75.04     18.79 o 
   9   5   1        2.07       15.75     17.97 o 
  10   5   1       43.98       49.58     20.83 o 
  11   5   1       48.44       33.47     35.22 o 
 -10   6   1       58.78       38.07     19.16 o 
  -9   6   1        1.78       11.78     18.17 o 
  -8   6   1      154.76      201.20     25.24 o 
  -7   6   1      521.34      493.64     17.03 o 
  -6   6   1      106.87      109.45     10.74 o 
  -5   6   1     1156.31     1109.87     20.91 o 
  -4   6   1     6126.79     6134.84     50.37 o 
  -3   6   1     2959.01     2952.92     65.17 o 
  -2   6   1      353.18      375.91     10.52 o 
  -1   6   1     1282.99     1164.56     20.30 o 
   0   6   1    12286.10    12766.00    162.60 o 
   1   6   1      238.61      269.73     20.60 o 
   2   6   1        3.27        7.64     10.79 o 
   3   6   1      364.34      353.09     28.61 o 
   4   6   1      127.02       98.69     23.31 o 
   5   6   1     1248.20     1206.85     38.74 o 
   6   6   1      432.22      446.34     26.90 o 
   7   6   1      198.31      224.64     45.79 o 
   8   6   1      280.60      261.28     27.22 o 
   9   6   1      563.10      600.01     35.31 o 
  10   6   1      149.25      152.61     25.02 o 
  11   6   1      300.81      279.21     30.83 o 
  -9   7   1      528.41      574.33     35.40 o 
  -8   7   1       54.24       68.82     17.92 o 
  -7   7   1      237.06      254.03     29.14 o 
  -6   7   1     4157.29     4350.80    115.76 o 
  -5   7   1      218.36      232.70     24.24 o 
  -4   7   1      259.84      258.30      7.77 o 
  -3   7   1     1788.62     1669.69     41.82 o 
  -2   7   1     1866.16     1785.32     31.20 o 
  -1   7   1       14.25       33.65     10.67 o 
   0   7   1      122.60      115.59     15.37 o 
   1   7   1     2169.97     2099.38     47.76 o 
   2   7   1        0.46       17.70     12.90 o 
   3   7   1     1841.72     1794.25     44.73 o 
   4   7   1      377.78      388.56     25.62 o 
   5   7   1       11.49       15.51     16.63 o 
   6   7   1      730.21      729.75     32.97 o 
   7   7   1     1323.88     1329.29     44.14 o 
   8   7   1       56.66       61.51     29.02 o 
   9   7   1       11.21       15.62     17.21 o 
  10   7   1      544.97      573.12     40.75 o 
  -9   8   1      434.53      468.80     38.81 o 
  -8   8   1      967.63     1055.04     47.37 o 
  -7   8   1        6.09        4.90     17.98 o 
  -6   8   1      242.52      207.90     24.24 o 
  -5   8   1     1742.69     1834.73     65.72 o 
  -4   8   1     3203.74     3161.35     52.45 o 
  -3   8   1     1320.68     1257.56     22.84 o 
  -2   8   1        0.91        1.17      6.33 o 
  -1   8   1      872.58      877.54     47.71 o 
   0   8   1     1836.15     1974.44     49.21 o 
   1   8   1     4455.04     4452.61     90.39 o 
   2   8   1       53.20       46.98     13.57 o 
   3   8   1      693.46      643.82     30.03 o 
   4   8   1     2508.43     2572.29     62.48 o 
   5   8   1     1827.18     1832.56     53.61 o 
   6   8   1       55.93       53.46     25.73 o 
   7   8   1      143.64      133.76     25.40 o 
   8   8   1      826.97      897.88     44.74 o 
   9   8   1       55.83       72.86     24.14 o 
  10   8   1       25.50       20.77     19.60 o 
  -9   9   1       26.42       47.06     27.59 o 
  -8   9   1       36.15       47.00     25.36 o 
  -7   9   1      529.02      574.58     34.85 o 
  -6   9   1      280.59      260.16     27.78 o 
  -5   9   1      544.25      581.71     38.26 o 
  -4   9   1     2932.86     2854.50     64.20 o 
  -3   9   1        4.03        9.21      7.37 o 
  -2   9   1     2333.10     2226.05     56.23 o 
  -1   9   1     2782.13     2614.66     61.07 o 
   0   9   1      114.08       88.49     16.70 o 
   1   9   1      241.29      257.95     26.19 o 
   2   9   1     3353.81     3391.63    111.42 o 
   3   9   1      924.91      880.84     36.78 o 
   4   9   1       21.72       32.39     15.82 o 
   5   9   1     1939.17     1875.22     69.03 o 
   6   9   1     1334.65     1433.40     47.23 o 
   7   9   1       31.60       29.15     18.25 o 
   8   9   1       29.03       37.94     23.98 o 
   9   9   1      150.38      151.11     27.93 o 
  -9  10   1      200.88      216.45     28.58 o 
  -8  10   1       71.08       78.00     24.18 o 
  -7  10   1      840.99      920.80     47.31 o 
  -6  10   1      177.24      176.77     37.33 o 
  -5  10   1      241.46      239.33     31.87 o 
  -4  10   1     3035.52     3091.40    110.27 o 
  -3  10   1     1960.21     1987.67    124.22 o 
  -2  10   1      105.10       86.85     14.41 o 
  -1  10   1     1561.43     1527.51     41.51 o 
   0  10   1     7251.69     7400.85    111.95 o 
   1  10   1     1605.83     1548.46     86.99 o 
   2  10   1      875.28      857.16     44.78 o 
   3  10   1      504.84      506.12     30.72 o 
   4  10   1     2151.96     2188.43     54.07 o 
   5  10   1      266.73      266.53     28.09 o 
   6  10   1       63.70       50.11     20.12 o 
   7  10   1       12.22       24.28     21.85 o 
   8  10   1      188.71      145.35     29.64 o 
   9  10   1      145.88      139.64     28.45 o 
  -9  11   1      648.82      668.95     49.97 o 
  -8  11   1        3.35        3.29     18.54 o 
  -7  11   1      308.66      270.58     34.91 o 
  -6  11   1     1525.78     1626.46     63.55 o 
  -5  11   1      484.38      561.93     43.90 o 
  -4  11   1      151.36      158.23     54.19 o 
  -3  11   1     1240.24     1225.13     42.72 o 
  -2  11   1      515.64      543.61     29.35 o 
  -1  11   1     1151.66     1119.80     35.40 o 
   0  11   1       42.50       39.06     16.96 o 
   1  11   1     3827.90     3379.07    422.12 o 
   2  11   1      269.53      302.93     38.41 o 
   3  11   1      373.15      362.58     30.15 o 
   4  11   1      552.32      559.59     34.38 o 
   5  11   1       45.28       43.71     22.65 o 
   6  11   1      722.24      728.50     42.04 o 
   7  11   1      750.64      770.71     43.54 o 
   8  11   1       43.54       59.58     33.05 o 
  -9  12   1      137.23      100.88     28.27 o 
  -8  12   1       76.77       74.09     25.30 o 
  -7  12   1      371.88      338.35     37.33 o 
  -6  12   1      386.86      433.83     41.79 o 
  -5  12   1      976.84      971.21    187.31 o 
  -4  12   1      350.33      333.51    120.72 o 
  -3  12   1        4.87        8.85     10.35 o 
  -2  12   1       29.73       31.21     10.51 o 
  -1  12   1      425.46      444.45     31.02 o 
   0  12   1     1106.59     1108.12     46.76 o 
   1  12   1     1861.60     1777.15     46.42 o 
   2  12   1      827.83      810.55     64.70 o 
   3  12   1       73.70       50.63     20.63 o 
   4  12   1      498.11      514.13     34.13 o 
   5  12   1      779.50      837.95     41.83 o 
   6  12   1        1.52       26.65     24.75 o 
   7  12   1       84.24       67.81     24.44 o 
  -8  13   1       37.52       31.06     21.83 o 
  -6  13   1      261.67      274.98     38.32 o 
  -5  13   1       12.86       11.22     13.21 o 
  -4  13   1      101.30      140.13     41.54 o 
  -3  13   1      412.86      444.99    106.71 o 
  -2  13   1      118.71      117.62     22.31 o 
  -1  13   1     1744.82     1771.52     53.47 o 
   0  13   1      136.55      116.14     28.22 o 
   1  13   1      140.12      122.28     22.13 o 
   2  13   1     1078.85     1125.53     57.75 o 
   3  13   1     1621.50     1677.27     79.67 o 
   4  13   1       18.48       25.94     21.01 o 
   5  13   1      108.21      123.49     34.66 o 
   6  13   1      740.20      802.19     44.42 o 
  -7  14   1      212.85      144.16     61.44 o 
  -6  14   1       14.48       17.30     21.83 o 
  -5  14   1       23.63       26.85     17.24 o 
  -4  14   1      557.30      433.40    113.16 o 
  -3  14   1      809.28      815.65     56.73 o 
  -2  14   1       92.96      112.91     46.32 o 
  -1  14   1       10.40        8.46     11.89 o 
   0  14   1     2073.13     2070.60     73.23 o 
   1  14   1      312.94      352.32     41.03 o 
   2  14   1       87.58      108.04     26.29 o 
   3  14   1     1156.72     1238.78     53.58 o 
   4  14   1      534.20      534.20     37.68 o 
   5  14   1       10.89        4.03     19.31 o 
  -5  15   1     1174.53     1078.97    113.59 o 
  -4  15   1      108.42      144.78     68.08 o 
  -3  15   1       98.25       82.96     42.47 o 
  -2  15   1     2451.06     2559.04    109.37 o 
  -1  15   1     1094.37     1114.50     72.85 o 
   0  15   1       16.45        8.94     12.43 o 
   1  15   1       42.39       30.26     15.58 o 
   2  15   1      331.25      338.66     41.54 o 
   3  15   1       46.55       45.86     22.06 o 
  -2  16   1        2.16       28.34     25.92 o 
  -1  16   1      265.22      223.95    138.14 o 
   0  16   1      359.71      280.56     91.52 o 
  -1 -16   2     1586.38     1662.11     82.46 o 
   0 -16   2     1744.89     1967.41     88.54 o 
   1 -16   2       15.24       19.22     23.69 o 
  -4 -15   2      439.96      478.31     93.16 o 
  -3 -15   2     1468.21     1482.90     65.05 o 
  -2 -15   2      210.39      226.85     33.98 o 
  -1 -15   2      192.05      183.96     57.04 o 
   0 -15   2      223.99      167.78     56.92 o 
   1 -15   2     1203.80     1082.82    214.53 o 
   2 -15   2       30.42       36.77     30.94 o 
   3 -15   2      238.50      243.24     81.47 o 
   4 -15   2       12.83       13.64     26.91 o 
  -6 -14   2      100.88      124.63     37.20 o 
  -5 -14   2     1412.23     1466.06    109.34 o 
  -4 -14   2        2.31       19.11     13.33 o 
  -3 -14   2      116.56      118.54     27.90 o 
  -2 -14   2      438.19      451.10     53.20 o 
  -1 -14   2       27.73       55.01     20.96 o 
   0 -14   2      488.21      436.13    137.83 o 
   1 -14   2      646.43      700.45    140.13 o 
   2 -14   2       55.90       64.05     26.91 o 
   3 -14   2      516.97      612.96     55.37 o 
   4 -14   2     1134.39     1068.74     67.40 o 
   5 -14   2       45.67       64.79     44.95 o 
   6 -14   2       39.55       33.23     28.15 o 
  -7 -13   2       56.50       38.59     18.17 o 
  -6 -13   2       64.37       65.80     19.69 o 
  -5 -13   2       11.48       31.12     15.15 o 
  -4 -13   2       52.90       26.67     18.32 o 
  -3 -13   2        3.74       25.60     17.59 o 
  -2 -13   2     2630.39     2608.49     95.52 o 
  -1 -13   2      274.47      310.37     28.85 o 
   0 -13   2        7.00       -3.24     12.86 o 
   1 -13   2     1896.82     1890.90     73.35 o 
   2 -13   2     2348.28     2436.96     81.72 o 
   3 -13   2      250.42      271.51     40.98 o 
   4 -13   2       15.07       11.90     28.65 o 
   5 -13   2     1722.59     1837.33     75.27 o 
   6 -13   2      527.03      550.09     49.48 o 
   7 -13   2        0.02       24.24     27.28 o 
  -8 -12   2        4.01       26.54     23.17 o 
  -7 -12   2      121.93       91.16     26.20 o 
  -6 -12   2      111.60       94.28     23.87 o 
  -5 -12   2       63.86       48.32     21.85 o 
  -4 -12   2      824.35      848.51     61.91 o 
  -3 -12   2       79.06       91.85     22.45 o 
  -2 -12   2       24.00       15.81     12.22 o 
  -1 -12   2     2532.77     2532.84     78.56 o 
   0 -12   2     7104.10     6940.30     72.49 o 
   1 -12   2        1.27       19.52     14.91 o 
   2 -12   2      104.11      130.76     33.30 o 
   3 -12   2     1356.48     1459.11     67.27 o 
   4 -12   2      224.06      198.60     36.33 o 
   5 -12   2        2.48       -4.96     26.85 o 
   6 -12   2       54.20       68.64     35.71 o 
   7 -12   2      184.14      188.98     36.27 o 
   8 -12   2       59.19       56.17     39.74 o 
  -9 -11   2        8.03       11.71     16.81 o 
  -8 -11   2       23.73       11.54     18.30 o 
  -7 -11   2      459.31      461.38     33.25 o 
  -6 -11   2     1286.79     1376.05     45.71 o 
  -5 -11   2      117.30      115.79     27.76 o 
  -4 -11   2      503.73      489.70     40.37 o 
  -3 -11   2     3100.92     3164.21     57.23 o 
  -2 -11   2      299.86      310.19     42.53 o 
  -1 -11   2       22.93       38.64     16.19 o 
   0 -11   2      372.47      341.48     34.19 o 
   1 -11   2      149.49      191.04     22.79 o 
   2 -11   2        4.73       10.78     10.98 o 
   3 -11   2      444.77      501.17     41.11 o 
   4 -11   2      199.51      205.79     34.23 o 
   5 -11   2      150.96      161.39     35.09 o 
   6 -11   2     1025.07     1055.60     61.01 o 
   7 -11   2      664.04      664.17     58.34 o 
   8 -11   2        0.04      -16.37     26.04 o 
   9 -11   2       10.42       15.81     23.62 o 
  -9 -10   2      188.90      188.98     24.17 o 
  -8 -10   2      245.85      250.04     27.97 o 
  -7 -10   2       67.48       67.34     30.29 o 
  -6 -10   2       90.73      112.83     33.45 o 
  -5 -10   2     2436.88     2575.28    124.59 o 
  -4 -10   2     2274.81     2224.90     75.84 o 
  -3 -10   2      616.46      615.67     53.23 o 
  -2 -10   2      176.91      169.65     22.35 o 
  -1 -10   2     2748.99     2720.62     62.08 o 
   0 -10   2      278.26      250.69     29.76 o 
   1 -10   2      324.66      338.56     19.08 o 
   2 -10   2       20.00       16.70      7.30 o 
   3 -10   2       44.83       42.01      8.43 o 
   4 -10   2     1918.94     1972.25     98.71 o 
   5 -10   2      153.04      182.47     33.30 o 
   6 -10   2        9.71       32.99     26.54 o 
   7 -10   2      245.94      264.44     37.82 o 
   8 -10   2      965.16      947.71     57.54 o 
   9 -10   2      308.34      303.69     38.19 o 
 -10  -9   2      156.69      184.98     29.23 o 
  -9  -9   2       50.09       48.12     19.87 o 
  -8  -9   2        2.81        9.02     19.75 o 
  -7  -9   2     1968.49     2073.74     53.03 o 
  -6  -9   2      950.68      942.78     38.66 o 
  -5  -9   2      268.92      297.53     31.60 o 
  -4  -9   2       45.38       53.39     16.13 o 
  -3  -9   2      161.42      192.78     26.44 o 
  -2  -9   2     1837.50     1747.86     45.55 o 
  -1  -9   2     3091.12     3038.23    113.71 o 
   0  -9   2      279.07      284.91     18.00 o 
   1  -9   2      188.78      175.92     10.52 o 
   2  -9   2     2047.82     1965.87     32.38 o 
   3  -9   2     1088.93     1120.14     51.71 o 
   4  -9   2        3.88       -0.93     24.31 o 
   5  -9   2     3696.80     3941.46    171.93 o 
   6  -9   2      878.41      898.17     50.53 o 
   7  -9   2        6.43       45.39     43.22 o 
   8  -9   2        1.97       34.66     33.11 o 
   9  -9   2      345.92      378.71     46.07 o 
  10  -9   2       39.83       52.52     40.80 o 
 -11  -8   2       17.50       16.00     26.97 o 
 -10  -8   2      106.81       97.85     29.08 o 
  -9  -8   2      494.74      509.94     31.98 o 
  -8  -8   2       47.54       45.44     22.89 o 
  -7  -8   2      228.82      238.55     44.95 o 
  -6  -8   2      624.12      650.68     39.03 o 
  -5  -8   2       74.16       69.92     18.99 o 
  -4  -8   2     6212.40     6109.56    118.05 o 
  -3  -8   2     1231.79     1215.73     37.04 o 
  -2  -8   2     1030.19     1050.62     45.01 o 
  -1  -8   2     2037.35     2021.95     49.69 o 
   0  -8   2     8333.55     8274.77     89.19 o 
   1  -8   2      788.34      757.09     20.39 o 
   2  -8   2       84.17       80.63      6.05 o 
   3  -8   2     3183.30     3232.71     99.39 o 
   4  -8   2     2241.25     2207.49     78.19 o 
   5  -8   2      112.86      118.74     34.10 o 
   6  -8   2        4.64       -0.62     22.76 o 
   7  -8   2     1461.92     1529.24     60.39 o 
   8  -8   2       10.88        7.19     21.27 o 
   9  -8   2       67.81       87.86     29.45 o 
  10  -8   2        0.91        8.56     20.89 o 
 -11  -7   2      233.24      225.69     47.80 o 
 -10  -7   2      102.52       67.44     22.83 o 
  -9  -7   2       63.10       47.72     18.21 o 
  -8  -7   2       40.61       34.47     14.77 o 
  -7  -7   2      364.42      373.77     32.18 o 
  -6  -7   2     2483.54     2611.87     62.78 o 
  -5  -7   2      474.17      494.45     33.59 o 
  -4  -7   2      312.09      287.02     28.70 o 
  -3  -7   2     3593.59     3462.55     73.63 o 
  -2  -7   2     4454.97     4442.52    123.17 o 
  -1  -7   2     1986.90     2036.57     45.25 o 
   0  -7   2       25.00       27.00      7.07 o 
   1  -7   2     2811.07     2653.03     40.85 o 
   2  -7   2      637.39      594.74      9.87 o 
   3  -7   2      218.90      188.98     24.86 o 
   4  -7   2      838.31      842.25     45.20 o 
   5  -7   2       43.37       39.62     20.15 o 
   6  -7   2        6.74        8.43     22.32 o 
   7  -7   2     1094.38     1169.06     52.02 o 
   8  -7   2      114.91      164.18     29.51 o 
   9  -7   2        0.94        1.74     21.70 o 
  10  -7   2       40.42        4.65     19.34 o 
 -11  -6   2       92.24       92.32     33.30 o 
 -10  -6   2        8.67       -0.27     15.31 o 
  -9  -6   2      412.98      452.66     31.01 o 
  -8  -6   2      747.41      773.35     32.36 o 
  -7  -6   2       12.73       20.03     15.58 o 
  -6  -6   2       44.56       36.56     17.97 o 
  -5  -6   2     3009.91     3034.98     73.04 o 
  -4  -6   2     3241.38     3192.20     67.98 o 
  -3  -6   2      817.20      862.91     46.56 o 
  -2  -6   2      151.40      127.68     16.24 o 
  -1  -6   2     6240.89     6171.38     58.18 o 
   0  -6   2     2952.46     3273.98     40.79 o 
   1  -6   2     2464.22     2457.69     41.51 o 
   2  -6   2      240.84      246.15      7.30 o 
   3  -6   2     3902.17     4132.86     85.50 o 
   4  -6   2     1447.49     1480.32     60.51 o 
   5  -6   2     3522.57     3716.02    107.51 o 
   6  -6   2       60.82       47.68     23.00 o 
   7  -6   2      228.33      236.66     28.65 o 
   8  -6   2     1382.85     1591.86     58.84 o 
   9  -6   2       82.61      107.88     31.99 o 
  10  -6   2        6.83       10.66     19.34 o 
 -12  -5   2        0.87       21.64     24.99 o 
 -11  -5   2       82.96       82.34     31.44 o 
 -10  -5   2      661.69      604.75     31.60 o 
  -9  -5   2       44.44       47.89     18.11 o 
  -8  -5   2      516.06      524.62     43.93 o 
  -7  -5   2     4100.18     4111.25     81.13 o 
  -6  -5   2      801.60      797.44     29.64 o 
  -5  -5   2      122.55      118.92     23.41 o 
  -4  -5   2        9.41       16.76     11.98 o 
  -3  -5   2     1977.55     1910.18    126.86 o 
  -2  -5   2      262.46      243.70     13.77 o 
  -1  -5   2     2294.55     2278.95     25.19 o 
   0  -5   2     1277.91     1278.77     28.45 o 
   1  -5   2     5462.24     5962.82     43.23 o 
   2  -5   2    11318.40    11948.89     87.32 o 
   3  -5   2      275.48      276.72     32.30 o 
   4  -5   2      584.18      674.84     36.52 o 
   5  -5   2      462.88      473.76     32.37 o 
   6  -5   2     3236.06     3236.33     57.06 o 
   7  -5   2      605.87      634.68     25.58 o 
   8  -5   2        9.57       13.52     19.16 o 
   9  -5   2      311.18      341.39     40.36 o 
  10  -5   2      328.36      336.49     38.63 o 
 -12  -4   2      137.70      145.33     32.92 o 
 -11  -4   2       52.01       46.25     24.68 o 
 -10  -4   2       28.55       35.30     19.53 o 
  -9  -4   2      515.77      557.46     35.22 o 
  -8  -4   2        1.83       26.45     18.47 o 
  -7  -4   2      350.28      349.15     21.56 o 
  -6  -4   2     1474.43     1527.98     37.49 o 
  -5  -4   2      597.56      564.47     16.73 o 
  -4  -4   2     1433.76     1450.63     24.70 o 
  -3  -4   2     5357.45     5224.56     79.83 o 
  -2  -4   2      146.11      154.76      8.67 o 
  -1  -4   2      261.22      256.76      8.93 o 
   0  -4   2     9876.98    10018.38     79.70 o 
   1  -4   2      974.92      964.34     18.91 o 
   2  -4   2      217.91      224.23      6.55 o 
   3  -4   2     6822.28     7297.49     54.74 o 
   4  -4   2     9495.28     9705.39     92.72 o 
   5  -4   2      317.52      330.19      8.79 o 
   6  -4   2        0.31        9.47      7.44 o 
   7  -4   2     1170.33     1137.31     56.41 o 
   8  -4   2      460.85      454.27     37.36 o 
   9  -4   2        1.93       10.97     21.33 o 
  10  -4   2       95.89      105.22     24.93 o 
 -12  -3   2       12.95       29.70     24.80 o 
 -11  -3   2       14.26       19.22     23.93 o 
 -10  -3   2      168.56      117.78     18.94 o 
  -9  -3   2        8.51        9.24     12.11 o 
  -8  -3   2       33.71       30.49     17.64 o 
  -7  -3   2       52.36       45.24     14.97 o 
  -6  -3   2     2204.15     2093.09     39.08 o 
  -5  -3   2     3407.33     3362.86     49.57 o 
  -4  -3   2      498.15      603.70     14.21 o 
  -3  -3   2      869.46      792.92     17.36 o 
  -2  -3   2     4564.33     4516.84     79.41 o 
  -1  -3   2       58.14       54.69      5.50 o 
   0  -3   2      208.07      204.42      7.22 o 
   1  -3   2     8429.82     8771.82     57.35 o 
   2  -3   2     5151.71     5236.14     28.01 o 
   3  -3   2       46.61       46.13      4.40 o 
   4  -3   2       70.53       59.14      5.29 o 
   5  -3   2      662.10      628.91     19.06 o 
   6  -3   2      268.33      254.65     15.00 o 
   7  -3   2       25.76       23.74      6.84 o 
   8  -3   2       22.63       17.63     10.20 o 
   9  -3   2      209.22      191.06     18.76 o 
  10  -3   2      531.16      476.37     42.35 o 
  11  -3   2      176.32      177.33     38.57 o 
 -12  -2   2        1.78       17.73     21.45 o 
 -11  -2   2       35.67       40.18     16.99 o 
 -10  -2   2      368.24      354.24     58.19 o 
  -9  -2   2     1180.29     1189.97     36.09 o 
  -8  -2   2     2391.03     2424.14     54.38 o 
  -7  -2   2     2695.55     2608.65     39.26 o 
  -6  -2   2       12.00       13.35      6.16 o 
  -5  -2   2       71.18       91.13      9.21 o 
  -4  -2   2     2428.51     2243.09     34.63 o 
  -3  -2   2      651.70      640.81     14.00 o 
  -2  -2   2     2729.92     2724.61     19.72 o 
  -1  -2   2     4798.32     4847.16     39.68 o 
   0  -2   2       87.96       87.06      5.23 o 
   1  -2   2     1300.75     1312.96     26.44 o 
   2  -2   2      623.63      654.12     18.89 o 
   3  -2   2     3321.55     3314.23     50.26 o 
   4  -2   2        6.01       15.43      9.35 o 
   5  -2   2     4503.18     4643.58     50.57 o 
   6  -2   2      188.31      188.13     13.27 o 
   7  -2   2        3.20       10.10     14.84 o 
   8  -2   2      332.30      335.22     22.67 o 
   9  -2   2      791.52      796.06     90.83 o 
  10  -2   2      172.84      172.93     38.26 o 
  11  -2   2       68.91       64.61     27.28 o 
 -13  -1   2        8.76       -2.29     20.65 o 
 -12  -1   2       65.37       55.74     19.53 o 
 -11  -1   2      132.75      131.14     27.59 o 
 -10  -1   2     3100.52     3150.71     47.15 o 
  -9  -1   2       94.29       96.21     14.11 o 
  -8  -1   2      226.92      199.05     18.31 o 
  -7  -1   2     1712.57     1610.79     37.34 o 
  -6  -1   2     3466.92     3333.67     53.14 o 
  -5  -1   2      240.25      228.85     11.68 o 
  -4  -1   2     8049.26     8374.72     60.05 o 
  -3  -1   2    18986.98    19836.99     75.10 o 
  -1  -1   2     4485.25     4506.18     44.32 o 
   0  -1   2       47.53       53.92      4.43 o 
   1  -1   2     2885.72     2656.10     30.88 o 
   2  -1   2     1184.56     1118.76     20.80 o 
   3  -1   2     4147.64     4051.47     47.69 o 
   4  -1   2       24.81       28.16      6.04 o 
   5  -1   2       16.32       25.10      8.09 o 
   6  -1   2     5351.50     5401.14     88.42 o 
   7  -1   2      353.14      349.29     24.27 o 
   8  -1   2        6.67       15.95     18.45 o 
   9  -1   2      278.01      253.21     20.10 o 
  10  -1   2     1427.61     1472.12     54.35 o 
  11  -1   2        0.82       16.49     27.96 o 
 -12   0   2      207.31      185.14     28.77 o 
 -11   0   2        7.30       14.88     19.22 o 
 -10   0   2       17.69       28.16     13.82 o 
  -9   0   2       22.15       17.47     12.36 o 
  -8   0   2     3560.40     3584.77     69.20 o 
  -7   0   2       19.87       18.18      4.95 o 
  -6   0   2     3254.33     3579.49     35.25 o 
  -5   0   2       29.98       22.68      3.89 o 
  -4   0   2        6.48       10.81      3.80 o 
  -3   0   2      453.40      406.70      9.61 o 
  -2   0   2      278.69      286.97      8.53 o 
  -1   0   2      124.16      120.18      5.11 o 
   0   0   2     1655.99     1735.82     29.51 o 
   1   0   2     5734.85     5723.25     46.63 o 
   2   0   2      437.07      484.65     18.19 o 
   3   0   2     1372.92     1333.81     26.77 o 
   4   0   2     5623.83     5694.91     77.28 o 
   5   0   2      964.45      875.37     65.35 o 
   6   0   2       65.95       57.05     11.57 o 
   7   0   2      508.02      445.05     25.19 o 
   8   0   2      375.49      400.76     46.22 o 
   9   0   2       20.05       34.13     17.39 o 
  10   0   2        0.90        3.12     13.60 o 
  11   0   2        8.28       14.85     18.09 o 
 -12   1   2       56.67       44.33     23.56 o 
 -11   1   2      663.74      616.80     39.25 o 
 -10   1   2      147.68      139.26     13.91 o 
  -9   1   2      116.01      104.10     14.01 o 
  -8   1   2      203.94      212.53     19.51 o 
  -7   1   2     3794.43     3890.32     91.39 o 
  -6   1   2      304.56      313.83      9.20 o 
  -5   1   2     6471.28     6482.14     45.50 o 
  -4   1   2      318.95      340.59      8.32 o 
  -3   1   2     1279.19     1264.13     27.88 o 
  -2   1   2    51194.99    53701.47    304.50 o 
  -1   1   2    11992.81    12015.96     64.84 o 
   0   1   2        0.31        6.27      4.49 o 
   1   1   2      731.08      710.40     18.79 o 
   2   1   2    21515.29    22522.79     80.03 o 
   3   1   2      538.81      563.24     15.82 o 
   4   1   2      113.45      147.42     13.86 o 
   5   1   2     4296.64     4461.53    238.22 o 
   6   1   2     1063.81     1034.99     59.65 o 
   7   1   2       83.50       81.26     15.38 o 
   8   1   2        0.74       12.56     15.23 o 
   9   1   2      481.78      464.14     29.31 o 
  10   1   2      842.13      826.88     37.49 o 
  11   1   2      547.17      495.61     30.81 o 
 -11   2   2       32.65       33.67     21.02 o 
 -10   2   2       58.85       64.86     11.38 o 
  -9   2   2      240.71      230.44     15.36 o 
  -8   2   2     1135.62     1149.89     19.79 o 
  -7   2   2      119.37      107.04      7.98 o 
  -6   2   2      543.06      569.12     11.95 o 
  -5   2   2    12662.12    13866.70     58.12 o 
  -4   2   2     5069.85     4979.27     28.16 o 
  -3   2   2     3691.21     4008.32     18.48 o 
  -2   2   2     2381.13     2462.70     21.80 o 
  -1   2   2     9587.67     9795.58     80.14 o 
   0   2   2     5983.45     6062.51     48.15 o 
   1   2   2     1885.63     1904.10     57.37 o 
   2   2   2      157.44      172.41      8.99 o 
   3   2   2      982.12      924.48     21.66 o 
   4   2   2        7.24       11.08     12.89 o 
   5   2   2       71.94       79.82     19.75 o 
   6   2   2       28.64       27.85     21.51 o 
   7   2   2       92.45      103.03     19.57 o 
   8   2   2      369.06      399.88     31.17 o 
   9   2   2     1360.09     1451.38     44.09 o 
  10   2   2       19.14       34.02     23.07 o 
  11   2   2       88.17       85.75     20.15 o 
 -10   3   2      424.70      460.24     25.82 o 
  -9   3   2      696.49      688.17     21.73 o 
  -8   3   2        1.07       -1.32      5.94 o 
  -7   3   2      978.50      987.12     17.25 o 
  -6   3   2     1971.24     1947.40     27.18 o 
  -5   3   2      884.71      898.37     16.81 o 
  -4   3   2      974.34     1016.98     25.91 o 
  -3   3   2     5102.04     5258.57     43.42 o 
  -2   3   2     6027.05     5820.45     26.38 o 
  -1   3   2       30.95       45.07      6.31 o 
   0   3   2        5.22       10.78      6.10 o 
   2   3   2      202.38      195.22      9.73 o 
   3   3   2     4421.20     4423.51     58.41 o 
   4   3   2       21.30       17.07     14.94 o 
   5   3   2        0.55        9.25     15.92 o 
   6   3   2     2514.36     2561.26     60.70 o 
   7   3   2     2094.82     2214.62     59.24 o 
   8   3   2       88.70       79.01     16.15 o 
   9   3   2      549.60      552.10     32.70 o 
  10   3   2      137.04      144.00     24.39 o 
  11   3   2       16.63       13.18     18.82 o 
 -10   4   2      359.54      345.79     26.41 o 
  -9   4   2      488.23      516.75     18.61 o 
  -8   4   2     1615.06     1647.67     34.59 o 
  -7   4   2       16.73       15.96      6.68 o 
  -6   4   2      292.25      282.55      9.95 o 
  -5   4   2     1847.84     1709.22     33.30 o 
  -4   4   2      757.17      747.33     14.25 o 
  -3   4   2      442.99      424.22     11.70 o 
  -2   4   2     1141.41     1161.90     23.32 o 
  -1   4   2     4527.07     4357.67     52.30 o 
   0   4   2     6445.51     6707.97     35.20 o 
   1   4   2     6325.98     6496.63     46.80 o 
   2   4   2      744.81      783.12     24.24 o 
   3   4   2       10.98       22.88     10.77 o 
   4   4   2     4241.56     4327.64     75.40 o 
   5   4   2     6329.37     6578.19    110.71 o 
   6   4   2       58.96       60.51     16.47 o 
   7   4   2      241.10      262.05     24.06 o 
   8   4   2      693.47      759.09     38.77 o 
   9   4   2      106.45       83.14     22.08 o 
  10   4   2       11.84       13.67     17.46 o 
  11   4   2        6.09       19.60     17.64 o 
  -9   5   2        3.52        9.93      6.47 o 
  -8   5   2       65.58       59.50     13.75 o 
  -7   5   2      203.21      219.75     12.47 o 
  -6   5   2      235.40      241.83      9.11 o 
  -5   5   2      513.75      492.21     11.45 o 
  -4   5   2      778.00      797.99     12.87 o 
  -3   5   2       17.51       18.52      4.85 o 
  -2   5   2     3063.22     3012.58     24.17 o 
  -1   5   2     2086.48     1956.59     27.93 o 
   0   5   2       90.74      107.08      9.37 o 
   1   5   2     1337.72     1433.44    103.27 o 
   2   5   2    10474.23    10784.99    131.32 o 
   3   5   2     2668.48     2591.10     56.01 o 
   4   5   2     1126.37     1150.25     37.25 o 
   5   5   2     1374.44     1359.71     50.81 o 
   6   5   2      447.49      408.10     27.09 o 
   7   5   2       56.09       47.87     16.75 o 
   8   5   2        5.32        4.82     29.82 o 
   9   5   2      467.73      522.50     36.55 o 
  10   5   2      109.39      132.85     28.52 o 
  11   5   2       10.44       12.39     18.50 o 
  -9   6   2      907.84      973.57     35.96 o 
  -8   6   2      728.25      714.82     19.49 o 
  -7   6   2     1214.51     1171.37     39.62 o 
  -6   6   2       32.67       32.48      4.83 o 
  -5   6   2        4.73        8.19      5.40 o 
  -4   6   2     3488.72     3387.70     44.84 o 
  -3   6   2     2614.47     2504.77     38.68 o 
  -2   6   2      689.76      689.24     15.94 o 
  -1   6   2     2379.19     2323.47     32.61 o 
   0   6   2     4829.31     4218.25    186.63 o 
   1   6   2      428.84      356.75     20.48 o 
   2   6   2       41.05       47.38     12.44 o 
   3   6   2      669.84      603.65     25.97 o 
   4   6   2     1434.51     1401.91     42.20 o 
   5   6   2      151.49      158.69     21.63 o 
   6   6   2        8.08       25.18     19.96 o 
   7   6   2      139.38      107.92     23.93 o 
   8   6   2      285.45      261.87     27.22 o 
   9   6   2      728.41      785.15     39.85 o 
  10   6   2       48.77       51.88     21.17 o 
  -9   7   2      659.55      620.71     33.79 o 
  -8   7   2      228.84      199.15     20.46 o 
  -7   7   2      304.29      317.78     10.81 o 
  -6   7   2     1608.49     1548.41     24.33 o 
  -5   7   2     1414.78     1370.90     21.49 o 
  -4   7   2      312.46      284.56      9.65 o 
  -3   7   2     2389.90     2330.31     41.52 o 
  -2   7   2     4649.06     4662.73     48.28 o 
  -1   7   2     1872.44     1990.61     44.37 o 
   0   7   2      103.79      101.97     16.00 o 
   2   7   2      614.74      577.46     24.65 o 
   3   7   2     1618.19     1657.06     42.32 o 
   4   7   2       78.52       83.32     18.73 o 
   5   7   2       92.30       60.48     25.82 o 
   6   7   2      256.94      288.34     27.43 o 
   7   7   2     1542.82     1557.41     49.78 o 
   8   7   2      165.76      185.37     27.99 o 
   9   7   2        5.63       19.65     23.78 o 
  10   7   2       70.48       77.86     27.94 o 
  -9   8   2       84.55       55.86     16.24 o 
  -8   8   2     1728.39     1827.22     53.14 o 
  -7   8   2      575.67      538.00     31.75 o 
  -6   8   2       35.81       27.55      4.75 o 
  -5   8   2     1195.48     1134.86     30.15 o 
  -4   8   2     3290.80     3150.70     85.63 o 
  -3   8   2       29.28       27.89      5.07 o 
  -2   8   2        7.29       14.06      6.98 o 
  -1   8   2     3164.23     3090.82    112.81 o 
   0   8   2      581.56      611.15     24.34 o 
   1   8   2     1540.93     1457.99     45.83 o 
   2   8   2     1007.26     1003.95     35.46 o 
   3   8   2       65.59       45.35     13.08 o 
   4   8   2     1109.13     1123.90     49.35 o 
   5   8   2     2158.72     2214.44     78.07 o 
   6   8   2       18.81       21.30     24.20 o 
   7   8   2      133.36      127.86     21.51 o 
   8   8   2      401.56      420.34     33.61 o 
   9   8   2       73.09       93.00     35.53 o 
  -9   9   2        4.73       28.71     30.32 o 
  -8   9   2       78.63       65.23     22.88 o 
  -7   9   2       32.70       18.10     16.18 o 
  -6   9   2       13.57       22.51     20.21 o 
  -5   9   2      788.72      743.95     20.92 o 
  -4   9   2     1612.36     1516.42     55.19 o 
  -3   9   2      403.98      393.74     17.49 o 
  -2   9   2      184.64      190.99     18.61 o 
  -1   9   2     3847.87     3977.72     77.88 o 
   0   9   2       82.36       82.31     17.10 o 
   1   9   2      164.71      157.29     22.79 o 
   2   9   2     3496.87     3499.56     75.56 o 
   3   9   2     2263.40     2269.47     61.38 o 
   4   9   2       20.34       29.81     20.65 o 
   5   9   2      131.83      144.26     24.49 o 
   6   9   2      888.95      928.34     64.51 o 
   7   9   2      245.14      251.24     30.25 o 
   8   9   2      128.60      110.64     24.35 o 
   9   9   2      159.37      174.62     29.51 o 
  -9  10   2      234.06      294.89     35.84 o 
  -8  10   2      268.31      296.50     37.39 o 
  -7  10   2      113.63      123.01     25.79 o 
  -6  10   2       65.87       52.76     24.06 o 
  -5  10   2     1090.65     1081.14     47.93 o 
  -4  10   2     2465.20     2477.31     75.67 o 
  -3  10   2    10691.83    10894.89    133.46 o 
  -2  10   2      359.68      393.66     30.27 o 
  -1  10   2        4.87       11.58     13.35 o 
   0  10   2     2831.51     2887.85     66.55 o 
   1  10   2     1013.69     1041.51     37.54 o 
   2  10   2      633.44      628.71     31.07 o 
   3  10   2     1992.50     1994.11     71.40 o 
   4  10   2     1813.16     1802.07     49.64 o 
   5  10   2     1435.71     1484.73     48.82 o 
   6  10   2      245.17      272.25     29.89 o 
   7  10   2      322.49      303.91     34.73 o 
   8  10   2      170.01      188.54     48.08 o 
  -9  11   2       60.11       36.02     28.40 o 
  -8  11   2      206.20      233.94     36.27 o 
  -7  11   2      101.18       89.90     26.17 o 
  -6  11   2     2044.29     2080.44     67.21 o 
  -5  11   2      255.84      351.49     85.50 o 
  -4  11   2      114.35      106.81     28.82 o 
  -3  11   2       32.83       43.03     19.78 o 
  -2  11   2     4017.57     4102.61    123.05 o 
  -1  11   2     1885.71     1835.21     51.24 o 
   0  11   2       47.68       40.47     16.28 o 
   1  11   2      692.46      729.95     32.75 o 
   2  11   2      521.95      538.91     31.54 o 
   3  11   2      106.25       73.98     26.60 o 
   4  11   2      846.32      886.17     38.95 o 
   5  11   2      200.59      239.72     30.31 o 
   6  11   2      651.54      643.13     40.13 o 
   7  11   2      347.40      345.96     32.37 o 
  -8  12   2     1146.36     1187.48     60.33 o 
  -7  12   2      194.48      190.10     54.38 o 
  -6  12   2      152.61      156.62     76.70 o 
  -5  12   2     1098.37     1109.67     54.00 o 
  -4  12   2     1521.48     1567.06     72.79 o 
  -3  12   2        5.02       22.64     12.61 o 
  -2  12   2      192.30      159.61     23.84 o 
  -1  12   2      622.33      604.38     35.99 o 
   0  12   2       27.04       34.54     19.36 o 
   1  12   2      647.31      668.81     42.24 o 
   2  12   2       15.32       16.01     18.57 o 
   3  12   2      764.20      754.80     38.51 o 
   4  12   2      369.43      330.42     30.07 o 
   5  12   2      611.80      598.09     42.47 o 
   6  12   2     1022.25     1101.19     49.44 o 
   7  12   2       50.16       38.85     28.62 o 
  -8  13   2      197.41      138.82     45.82 o 
  -7  13   2      385.30      362.53    133.86 o 
  -6  13   2      522.85      563.98     42.10 o 
  -5  13   2        0.48       19.41     16.12 o 
  -4  13   2       48.22       46.56     25.86 o 
  -3  13   2      254.77      255.08     78.62 o 
  -2  13   2      126.82      135.29     23.35 o 
  -1  13   2     1017.25     1020.44     38.18 o 
   0  13   2      204.73      190.15     27.27 o 
   1  13   2      163.59      133.60     24.77 o 
   2  13   2      502.94      564.27     36.13 o 
   3  13   2     1280.95     1315.70     50.54 o 
   4  13   2       28.06       49.39     20.83 o 
   5  13   2        1.41       14.78     18.41 o 
   6  13   2      575.81      616.87     43.34 o 
  -7  14   2        3.84        8.00     17.67 o 
  -6  14   2      142.71      135.17     50.16 o 
  -5  14   2      319.27      312.37    110.99 o 
  -4  14   2       13.66       25.24     16.12 o 
  -3  14   2     1002.24     1053.68     63.06 o 
  -2  14   2        3.47       23.13     19.47 o 
  -1  14   2      166.77      161.27     30.07 o 
   0  14   2     2061.80     2215.59     65.20 o 
   1  14   2     1919.07     1913.34     67.75 o 
   2  14   2       30.23       49.48     24.65 o 
   3  14   2      129.15      128.22     24.58 o 
   4  14   2     1138.58     1122.23     56.89 o 
  -5  15   2      623.92      631.31     51.96 o 
  -4  15   2      817.55      764.19    194.38 o 
  -3  15   2       75.30       49.48     23.81 o 
  -2  15   2      536.63      481.39    131.07 o 
  -1  15   2       41.28       23.93     24.31 o 
   0  15   2        3.01        6.71     13.76 o 
   1  15   2      509.20      450.71     31.80 o 
   2  15   2      635.38      653.85     43.62 o 
   3  15   2       53.17       55.34     28.81 o 
  -2  16   2        7.84       18.35     14.38 o 
  -1  16   2      207.16      147.38     71.49 o 
  -4 -15   3      104.52      106.59     31.40 o 
  -3 -15   3     1621.31     1673.40    114.49 o 
  -2 -15   3     1265.13     1259.72     46.55 o 
  -1 -15   3        0.12       23.31     15.38 o 
   0 -15   3      212.23      200.52     68.39 o 
   1 -15   3     1873.14     2093.40     90.15 o 
   2 -15   3       28.84       35.59     24.99 o 
   3 -15   3       58.95       62.81     32.37 o 
   4 -15   3      408.56      534.09     64.11 o 
  -6 -14   3      388.21      384.41     34.81 o 
  -5 -14   3      825.34      791.65     96.79 o 
  -4 -14   3      134.56      117.58     29.18 o 
  -3 -14   3       78.68       93.38     34.54 o 
  -2 -14   3      471.82      497.65     37.05 o 
  -1 -14   3      886.30      863.81     44.16 o 
   0 -14   3       41.06       61.94     29.70 o 
   1 -14   3      231.21      210.19     40.30 o 
   2 -14   3      147.74      195.00     40.74 o 
   3 -14   3        2.11       26.79     31.81 o 
   4 -14   3      706.30      717.25     61.26 o 
   5 -14   3      334.76      390.00     47.62 o 
  -7 -13   3      607.56      640.09     40.05 o 
  -6 -13   3       21.20       24.62     28.46 o 
  -5 -13   3      278.73      310.98     41.39 o 
  -4 -13   3      225.77      267.67     35.23 o 
  -3 -13   3      265.61      254.54     37.78 o 
  -2 -13   3      702.78      667.35     40.30 o 
  -1 -13   3      632.08      551.32     35.81 o 
   0 -13   3      174.19      187.98     19.01 o 
   1 -13   3      382.98      358.31     49.48 o 
   2 -13   3     2375.28     2517.07     88.23 o 
   3 -13   3      126.52      145.21     38.88 o 
   4 -13   3       51.83      125.12     37.57 o 
   5 -13   3      991.74     1025.59     67.34 o 
   6 -13   3      744.56      739.45     58.34 o 
  -8 -12   3        9.80        6.45     19.12 o 
  -7 -12   3       12.08       20.97     21.93 o 
  -6 -12   3      729.21      711.97     51.40 o 
  -5 -12   3      121.29      115.52     26.50 o 
  -4 -12   3     1692.00     1736.70     58.47 o 
  -3 -12   3      752.30      734.95     40.78 o 
  -2 -12   3       11.83       13.15     18.57 o 
  -1 -12   3     1652.40     1566.39     46.77 o 
   0 -12   3     2056.82     2134.23     71.77 o 
   1 -12   3      126.95      119.49     16.37 o 
   2 -12   3       62.16       23.44     28.27 o 
   3 -12   3     3290.59     3385.48     95.79 o 
   4 -12   3     1128.99     1123.62     64.61 o 
   5 -12   3       11.81       35.47     27.65 o 
   6 -12   3      263.13      210.62     31.93 o 
   7 -12   3      191.24      222.59     43.84 o 
  -9 -11   3      200.52      169.87     26.53 o 
  -8 -11   3        9.19       45.96     23.30 o 
  -7 -11   3      318.60      292.67     30.53 o 
  -6 -11   3      731.01      758.34     57.60 o 
  -5 -11   3       14.39       36.30     17.41 o 
  -4 -11   3      440.35      410.70     36.07 o 
  -3 -11   3     1378.58     1345.69     53.26 o 
  -2 -11   3     1371.75     1361.44     58.16 o 
  -1 -11   3      221.12      209.22     19.69 o 
   0 -11   3      299.27      303.66     20.83 o 
   1 -11   3     2528.30     2346.98     75.42 o 
   2 -11   3     1585.79     1435.40     95.55 o 
   3 -11   3      101.78       58.03     21.70 o 
   4 -11   3       10.97       42.60     29.89 o 
   5 -11   3      443.20      462.98     43.71 o 
   6 -11   3       41.02       51.09     28.03 o 
   7 -11   3      284.26      320.93     42.72 o 
   8 -11   3        2.93       27.22     39.50 o 
 -10 -10   3        0.30       27.74     17.95 o 
  -9 -10   3      363.56      428.57     32.36 o 
  -8 -10   3      463.64      452.40     32.48 o 
  -7 -10   3      164.72      179.81     25.81 o 
  -6 -10   3      665.46      661.78     78.87 o 
  -5 -10   3     2074.37     2117.95     56.98 o 
  -4 -10   3      961.02      911.73     47.40 o 
  -3 -10   3      777.29      744.16     31.94 o 
  -2 -10   3      440.23      441.00     29.44 o 
  -1 -10   3     1734.79     1717.33     45.00 o 
   0 -10   3       72.68       86.91     17.02 o 
   1 -10   3      420.19      378.67     19.49 o 
   2 -10   3     1521.81     1468.67     35.28 o 
   3 -10   3      245.61      248.45     34.47 o 
   4 -10   3      823.99      965.14     54.44 o 
   5 -10   3     1819.72     1893.32     71.74 o 
   6 -10   3       40.95       79.98     40.30 o 
   7 -10   3      272.10      249.50     51.83 o 
   8 -10   3     1148.57     1245.64     69.75 o 
 -10  -9   3      463.05      424.82     32.80 o 
  -9  -9   3       60.16       46.41     19.99 o 
  -8  -9   3      133.14      129.56     21.00 o 
  -7  -9   3      316.07      317.11     26.94 o 
  -6  -9   3      972.71      880.31     43.93 o 
  -5  -9   3      691.16      687.73     31.22 o 
  -4  -9   3      671.51      646.91     43.37 o 
  -3  -9   3      986.21      984.25     49.94 o 
  -2  -9   3      794.39      801.18     45.65 o 
  -1  -9   3       24.05        0.83     13.44 o 
   0  -9   3      223.85      220.02     16.34 o 
   1  -9   3      107.78      100.38      8.82 o 
   2  -9   3     5217.17     5231.25    134.42 o 
   3  -9   3     1167.72     1041.03     54.87 o 
   4  -9   3       12.61       -1.05     25.30 o 
   5  -9   3       18.71       19.59     25.55 o 
   6  -9   3      704.52      729.53     47.99 o 
   7  -9   3      310.58      308.09     40.12 o 
   8  -9   3       87.53       84.08     27.90 o 
   9  -9   3      122.45      167.35     46.94 o 
 -11  -8   3       46.80       32.80     28.77 o 
 -10  -8   3        5.44       25.34     16.90 o 
  -9  -8   3      893.64      880.92     75.61 o 
  -8  -8   3      184.13      134.50     19.34 o 
  -7  -8   3     1238.65     1194.32     41.42 o 
  -6  -8   3       57.74       55.22     17.63 o 
  -5  -8   3     3448.70     3616.42     78.25 o 
  -4  -8   3      649.35      651.17     45.99 o 
  -3  -8   3     3494.55     3540.94    104.20 o 
  -2  -8   3      524.30      469.32     23.10 o 
  -1  -8   3      353.59      327.76     19.94 o 
   0  -8   3     7891.15     7792.26    106.80 o 
   1  -8   3      868.41      800.36     18.48 o 
   2  -8   3       18.67       15.90      4.10 o 
   3  -8   3     2406.61     2410.36     82.84 o 
   4  -8   3     2359.94     2469.33     87.86 o 
   5  -8   3       86.81       94.80     27.90 o 
   6  -8   3     1227.58     1207.94     54.44 o 
   7  -8   3     2163.74     2282.14     75.15 o 
   8  -8   3      207.84      247.52     35.96 o 
   9  -8   3      252.51      208.45     36.52 o 
  10  -8   3       73.15       33.11     21.64 o 
 -11  -7   3       97.16       97.47     38.19 o 
 -10  -7   3      214.02      178.20     24.25 o 
  -9  -7   3       11.78        1.31     14.93 o 
  -8  -7   3      333.92      375.36     25.65 o 
  -7  -7   3        2.98       26.78     15.67 o 
  -6  -7   3     1404.81     1394.81     42.26 o 
  -5  -7   3      302.91      280.24     37.91 o 
  -4  -7   3      376.48      397.14     25.69 o 
  -3  -7   3     1334.09     1356.29     38.52 o 
  -2  -7   3     4766.57     4690.86     91.54 o 
  -1  -7   3      112.82      121.05     20.31 o 
   0  -7   3      127.02      127.77      9.58 o 
   1  -7   3     1829.19     1623.86     30.64 o 
   2  -7   3     3593.34     3496.00     53.35 o 
   3  -7   3       12.78        2.48     23.62 o 
   4  -7   3       30.09       20.27     24.80 o 
   5  -7   3     1622.25     1619.95     66.96 o 
   6  -7   3     1187.35     1224.56     56.36 o 
   7  -7   3      152.25      144.47     28.15 o 
   8  -7   3       25.24       34.47     25.42 o 
   9  -7   3       21.71       27.10     24.80 o 
  10  -7   3      466.74      533.60     55.12 o 
 -12  -6   3       47.06       56.48     39.87 o 
 -11  -6   3        9.81       19.47     24.18 o 
 -10  -6   3      329.87      338.50     27.82 o 
  -9  -6   3       49.09       24.56     22.54 o 
  -8  -6   3     2425.44     2441.70     80.05 o 
  -7  -6   3       30.38       36.80     19.38 o 
  -6  -6   3       97.97       95.09     16.45 o 
  -5  -6   3     1406.17     1455.93     40.47 o 
  -4  -6   3     4382.56     4335.95    106.86 o 
  -3  -6   3     1024.26     1106.23     44.74 o 
  -2  -6   3       14.40       18.01     22.82 o 
  -1  -6   3    10777.78    10964.25     98.46 o 
   0  -6   3      961.65      906.46     17.84 o 
   1  -6   3       18.61       22.89      4.52 o 
   2  -6   3      132.38      122.65      8.38 o 
   3  -6   3     3297.20     3388.21    105.47 o 
   4  -6   3      102.79      101.50     23.87 o 
   5  -6   3      625.16      675.40     41.91 o 
   6  -6   3       47.82       33.42     23.50 o 
   8  -6   3      696.00      793.51     48.30 o 
   9  -6   3      193.22      282.98     47.43 o 
  10  -6   3      156.72      142.79     31.44 o 
 -12  -5   3       17.12       27.78     25.36 o 
 -11  -5   3      420.50      468.31     60.58 o 
 -10  -5   3      683.92      704.12     32.00 o 
  -9  -5   3      367.90      341.71     21.80 o 
  -8  -5   3        1.80       17.52     15.76 o 
  -7  -5   3      708.14      688.11     26.62 o 
  -6  -5   3     1777.68     1756.40     41.57 o 
  -5  -5   3      228.83      245.14     24.61 o 
  -4  -5   3     1272.92     1273.24     35.56 o 
  -3  -5   3     6258.01     6291.22    179.13 o 
  -2  -5   3      293.47      328.14     13.59 o 
  -1  -5   3     9109.20     9968.27     88.64 o 
   0  -5   3     1911.56     1889.16     41.05 o 
   1  -5   3    14042.49    15870.38     74.09 o 
   2  -5   3      263.56      258.19      9.51 o 
   3  -5   3     2828.09     2736.53     38.97 o 
   4  -5   3        6.84        4.28      3.37 o 
   5  -5   3      315.15      320.37     10.74 o 
   6  -5   3     2566.26     2578.34     64.15 o 
   7  -5   3      395.89      523.55     43.15 o 
   8  -5   3        6.91       13.70     23.93 o 
   9  -5   3      677.10      683.58     48.42 o 
  10  -5   3       46.79       61.20     26.29 o 
 -12  -4   3       65.69       50.28     25.61 o 
 -11  -4   3       46.61       90.28     31.19 o 
 -10  -4   3        6.68        9.17     13.34 o 
  -9  -4   3     1457.82     1552.82     38.32 o 
  -8  -4   3      524.36      533.30     50.53 o 
  -7  -4   3       63.47       53.63     13.21 o 
  -6  -4   3        4.24       13.04      8.89 o 
  -5  -4   3     1074.09     1069.67     23.19 o 
  -4  -4   3        6.42       17.04      8.02 o 
  -3  -4   3     1046.51     1026.78     21.72 o 
  -2  -4   3     3112.31     3125.93     36.48 o 
  -1  -4   3        3.21       13.39      6.22 o 
   0  -4   3     7581.77     7765.99     41.72 o 
   1  -4   3     6311.92     6476.91     64.11 o 
   2  -4   3      358.89      399.69      8.91 o 
   3  -4   3     1944.50     2029.12     31.31 o 
   4  -4   3     6523.46     6614.74     95.68 o 
   5  -4   3      354.39      335.58     12.30 o 
   6  -4   3      323.88      317.34     22.97 o 
   7  -4   3     1553.32     1612.65     53.42 o 
   8  -4   3     1127.70     1232.56     59.77 o 
   9  -4   3       49.35       41.48     28.96 o 
  10  -4   3        4.16        5.33     22.57 o 
  11  -4   3      311.51      256.88     42.22 o 
 -12  -3   3       74.07       69.51     27.90 o 
 -11  -3   3      432.01      447.35     53.20 o 
 -10  -3   3       46.51       24.87     14.59 o 
  -9  -3   3       11.07       10.55     11.11 o 
  -8  -3   3       64.24       68.91      8.64 o 
  -7  -3   3      812.01      835.82     20.59 o 
  -6  -3   3     1109.90     1048.86     35.93 o 
  -5  -3   3       39.56       35.99      9.79 o 
  -4  -3   3      883.86      767.67     18.04 o 
  -3  -3   3      494.75      478.02     12.68 o 
  -2  -3   3     7042.80     6987.05    100.78 o 
  -1  -3   3     4140.23     4235.48     39.84 o 
   0  -3   3      151.39      145.22      7.23 o 
   1  -3   3     3598.14     3695.34     30.50 o 
   2  -3   3     4412.71     4219.33     39.67 o 
   3  -3   3      799.51      750.05     24.12 o 
   4  -3   3      394.93      419.01     17.41 o 
   5  -3   3     4655.45     4903.78     79.97 o 
   6  -3   3      698.18      676.27     32.87 o 
   7  -3   3      443.23      474.73     34.57 o 
   8  -3   3        0.74       13.01     10.83 o 
   9  -3   3        8.16       27.41     24.37 o 
  10  -3   3      144.10      133.43     28.89 o 
  11  -3   3       14.06       36.46     31.68 o 
 -13  -2   3      186.39      177.76     32.55 o 
 -12  -2   3       15.87       -1.12     22.14 o 
 -11  -2   3      139.91      107.88     29.27 o 
 -10  -2   3       38.64       23.66     12.66 o 
  -9  -2   3       18.69       28.09     13.14 o 
  -8  -2   3      221.33      231.27     17.47 o 
  -7  -2   3       59.41       49.88      9.06 o 
  -6  -2   3       54.30       65.12     10.63 o 
  -5  -2   3      473.65      471.77     16.30 o 
  -4  -2   3     6738.40     7065.32     55.78 o 
  -3  -2   3      847.56      863.69     31.13 o 
  -2  -2   3        9.81        8.85      3.64 o 
  -1  -2   3     8925.09     9142.93     49.06 o 
   0  -2   3     7339.56     7441.78    123.26 o 
   1  -2   3      427.64      433.56     23.77 o 
   2  -2   3       12.36       23.91      6.05 o 
   3  -2   3     2123.14     2058.10     55.77 o 
   4  -2   3      463.47      453.71     14.30 o 
   5  -2   3        8.98       16.50     10.00 o 
   6  -2   3      198.41      214.68     17.56 o 
   7  -2   3       18.27       14.88     14.69 o 
   8  -2   3      674.20      669.53     29.61 o 
   9  -2   3      492.91      480.14     26.13 o 
  10  -2   3       27.20       23.31     22.07 o 
  11  -2   3      265.26      238.15     45.01 o 
 -13  -1   3      120.17       75.71     26.97 o 
 -12  -1   3      185.58      168.96     33.48 o 
 -11  -1   3       51.36       10.17     23.75 o 
 -10  -1   3      197.90      194.98     24.34 o 
  -9  -1   3     1979.26     1880.99     45.77 o 
  -8  -1   3        2.75        3.47      4.43 o 
  -7  -1   3     3658.21     3624.91     47.75 o 
  -6  -1   3     7622.15     7598.19     62.17 o 
  -5  -1   3     1696.20     1761.53     22.27 o 
  -4  -1   3      557.54      541.90     11.87 o 
  -3  -1   3     5723.23     5694.39     78.73 o 
  -2  -1   3     1421.60     1472.09     34.87 o 
  -1  -1   3      302.04      347.10      9.86 o 
   0  -1   3        3.13       10.89      5.43 o 
   2  -1   3      808.02      776.19     25.40 o 
   3  -1   3     2772.19     2650.58     31.38 o 
   4  -1   3       73.87       62.43      8.35 o 
   5  -1   3       11.74       25.14     13.39 o 
   6  -1   3     2211.57     2263.70     52.81 o 
   7  -1   3     2274.73     2203.74     54.83 o 
   8  -1   3        3.52        4.85     12.75 o 
   9  -1   3        4.66       24.76     15.67 o 
  10  -1   3      434.63      461.61     28.51 o 
  11  -1   3      174.74      148.74     35.71 o 
 -13   0   3        7.12       14.01     27.10 o 
 -12   0   3       93.39      125.93     30.88 o 
 -11   0   3      372.10      301.27     31.31 o 
 -10   0   3      329.36      340.09     38.63 o 
  -9   0   3      177.74      187.11     16.28 o 
  -8   0   3      249.34      250.86      9.85 o 
  -7   0   3        0.19        5.91      6.09 o 
  -6   0   3      229.98      229.15     11.60 o 
  -5   0   3     5386.64     5551.76     42.69 o 
  -4   0   3     4092.64     4284.28     55.96 o 
  -3   0   3      166.57      158.72      4.52 o 
  -2   0   3     1736.24     1755.56     35.87 o 
  -1   0   3     1974.59     1965.06     16.66 o 
   0   0   3    18072.41    19078.50     83.28 o 
   1   0   3    20928.57    21834.03    103.71 o 
   2   0   3      847.49      844.86     19.37 o 
   3   0   3      599.28      603.43     18.01 o 
   4   0   3     6361.17     6219.67     75.76 o 
   5   0   3      382.91      344.40     21.02 o 
   6   0   3      349.63      374.04     21.61 o 
   7   0   3      382.72      357.67     23.70 o 
   8   0   3     2214.36     2252.48     48.69 o 
   9   0   3       59.55       55.37     16.07 o 
  10   0   3       50.28       51.48     20.34 o 
  11   0   3      139.16       89.28     32.12 o 
 -12   1   3       15.57       10.91     17.48 o 
 -11   1   3      285.30      295.07     32.49 o 
 -10   1   3     1477.25     1410.63     52.39 o 
  -9   1   3      359.80      359.21     16.23 o 
  -8   1   3       84.56       62.00      6.49 o 
  -7   1   3     1934.79     1947.03     37.73 o 
  -6   1   3       65.08       64.73      3.82 o 
  -5   1   3     2802.30     2899.31     40.65 o 
  -4   1   3     3099.57     3369.58    120.66 o 
  -3   1   3     1748.02     1770.36     18.39 o 
  -2   1   3     2862.75     2900.46     34.92 o 
  -1   1   3     1707.30     1809.29     31.89 o 
   0   1   3      284.95      304.90     13.36 o 
   1   1   3    48931.11    52194.10    148.73 o 
   2   1   3     3563.66     3399.88     40.51 o 
   3   1   3     2926.96     2873.69     38.31 o 
   4   1   3       92.24       93.12     15.14 o 
   5   1   3     2713.69     2779.08    147.75 o 
   6   1   3     1566.03     1563.87    143.88 o 
   7   1   3       52.30       65.94     16.54 o 
   8   1   3       32.63       57.70     17.95 o 
   9   1   3       40.41       49.66     26.35 o 
  10   1   3      263.97      278.81     28.86 o 
  11   1   3       14.03       27.76     18.44 o 
 -11   2   3       83.52       76.70     24.12 o 
 -10   2   3      336.78      354.28     30.07 o 
  -9   2   3      711.07      703.17     37.57 o 
  -8   2   3      952.67      991.19     15.75 o 
  -7   2   3     2372.61     2360.59     31.62 o 
  -6   2   3     3674.02     3744.75     29.59 o 
  -5   2   3     1313.06     1428.89     16.23 o 
  -4   2   3     6531.03     6653.97     61.16 o 
  -3   2   3     5823.95     6262.43     35.48 o 
  -2   2   3      437.10      443.80     11.66 o 
  -1   2   3     1428.45     1333.03     23.86 o 
   0   2   3    52258.66    53184.23   1140.24 o 
   1   2   3     1120.03     1206.88     23.81 o 
   2   2   3      531.45      588.77     16.34 o 
   3   2   3     2138.94     2092.69     40.93 o 
   4   2   3     2697.38     2644.70     57.65 o 
   5   2   3      113.49       99.34     19.62 o 
   6   2   3       37.36       36.27     16.43 o 
   7   2   3      870.15      946.30     52.42 o 
   8   2   3       19.49       36.71     21.51 o 
   9   2   3      383.71      396.60     30.35 o 
  10   2   3      193.32      145.48     52.92 o 
  11   2   3       38.36       39.97     16.84 o 
 -11   3   3        6.91        1.24     13.64 o 
 -10   3   3       71.90       82.59     17.30 o 
  -9   3   3       29.62       31.63      7.63 o 
  -8   3   3       83.13       89.28      9.03 o 
  -7   3   3      636.42      620.35     12.34 o 
  -6   3   3     2398.24     2345.52     30.77 o 
  -5   3   3       61.91       42.76      4.64 o 
  -4   3   3      633.31      693.49     19.04 o 
  -3   3   3    11216.08    11767.99    196.49 o 
  -2   3   3    16645.85    17354.37     96.01 o 
  -1   3   3      859.58      902.43     18.47 o 
   0   3   3       11.52       21.30      7.55 o 
   1   3   3      209.46      250.59     12.28 o 
   2   3   3     1167.33     1110.95     28.25 o 
   3   3   3      519.78      486.61     27.41 o 
   4   3   3       15.16       19.02     13.47 o 
   5   3   3      545.37      508.43     25.09 o 
   6   3   3     1611.66     1611.00     50.09 o 
   7   3   3      849.14      910.09     39.71 o 
   8   3   3        2.58       12.48     20.19 o 
   9   3   3        4.57       34.80     24.64 o 
  10   3   3      754.47      723.56     73.47 o 
  11   3   3       91.02      117.25     34.16 o 
 -10   4   3        6.76       12.65     11.66 o 
  -9   4   3      604.85      597.76     17.61 o 
  -8   4   3      373.90      371.60     12.53 o 
  -7   4   3      706.16      669.31     13.87 o 
  -6   4   3       40.13       38.86      4.57 o 
  -5   4   3     3546.84     3580.53     39.77 o 
  -4   4   3     4499.93     4635.66     36.94 o 
  -3   4   3     1807.10     1923.98     18.54 o 
  -2   4   3      501.30      517.49     13.45 o 
  -1   4   3     5156.68     5181.70     39.26 o 
   0   4   3      651.15      714.67     18.10 o 
   1   4   3     2345.05     2385.92     68.42 o 
   2   4   3       53.07       56.26     13.33 o 
   3   4   3      230.54      233.42     20.32 o 
   4   4   3     1734.08     1630.62     56.92 o 
   5   4   3     1892.35     1720.51     43.04 o 
   6   4   3      175.88      183.04     21.38 o 
   7   4   3       80.48       48.23     18.06 o 
   8   4   3      616.54      625.21     54.78 o 
   9   4   3       21.64       20.77     20.00 o 
  10   4   3      140.15      128.58     25.45 o 
  -9   5   3       11.25       10.12      6.30 o 
  -8   5   3      519.32      529.07     16.18 o 
  -7   5   3     2843.61     2913.69     38.14 o 
  -6   5   3      645.22      610.56     12.03 o 
  -5   5   3      531.67      484.67     11.16 o 
  -4   5   3       40.64       64.20      7.03 o 
  -3   5   3     2915.78     2904.11     28.86 o 
  -2   5   3     2805.08     2980.46     29.31 o 
  -1   5   3     3809.12     3818.34     40.67 o 
   0   5   3       62.21       68.98     10.12 o 
   1   5   3     2540.01     2795.03     71.33 o 
   2   5   3     9497.95     9931.97    108.62 o 
   3   5   3     1836.06     1640.65     45.26 o 
   4   5   3      761.63      815.06     33.06 o 
   5   5   3     1324.71     1279.04     38.77 o 
   6   5   3     3063.40     3036.57    185.70 o 
   7   5   3      664.72      712.77     35.28 o 
   8   5   3      193.44      198.09     29.82 o 
   9   5   3       40.66       37.25     18.24 o 
  10   5   3       46.49       46.99     26.62 o 
  -9   6   3       76.63       68.64     14.26 o 
  -8   6   3      369.14      334.97     29.61 o 
  -7   6   3      418.17      380.90     14.69 o 
  -6   6   3      202.78      190.74      9.95 o 
  -5   6   3      184.52      167.71     12.70 o 
  -4   6   3     1899.24     1907.39     32.34 o 
  -3   6   3      927.87      788.25     18.70 o 
  -2   6   3       20.28       18.58      7.95 o 
  -1   6   3      973.13      988.54     37.26 o 
   0   6   3     6426.82     6212.97    129.83 o 
   1   6   3      927.84      830.57     59.43 o 
   2   6   3       26.68       49.80     14.35 o 
   3   6   3     2300.02     2401.77     80.36 o 
   4   6   3     2018.48     1942.20     51.88 o 
   5   6   3       25.04       22.83     17.93 o 
   6   6   3      441.61      434.97     39.15 o 
   7   6   3      322.54      359.92     32.83 o 
   8   6   3      138.98      150.50     24.02 o 
   9   6   3        5.12       17.95     18.25 o 
  10   6   3       26.40       29.36     27.58 o 
  -9   7   3       18.31       19.90     16.00 o 
  -8   7   3        1.79        9.92     17.11 o 
  -7   7   3       56.01       53.39     13.89 o 
  -6   7   3     1343.42     1297.93     18.56 o 
  -5   7   3     2359.65     2341.51     48.29 o 
  -4   7   3      154.10      155.04     14.10 o 
  -3   7   3      854.25      829.80     22.00 o 
  -2   7   3     7095.02     7230.88    132.31 o 
  -1   7   3     1092.88     1111.51     90.59 o 
   0   7   3       27.53       23.56     17.67 o 
   1   7   3       91.95       78.27     14.58 o 
   2   7   3     3942.69     3920.30     73.97 o 
   3   7   3      513.73      521.46     28.58 o 
   4   7   3       76.54       73.36     15.98 o 
   5   7   3      250.09      280.27     26.85 o 
   6   7   3        1.77       -5.09     17.07 o 
   7   7   3      350.58      363.96     44.67 o 
   8   7   3      347.29      340.95     30.91 o 
   9   7   3        7.30       17.81     18.92 o 
  -9   8   3      163.65      165.36     20.09 o 
  -8   8   3     2550.55     2608.83     57.79 o 
  -7   8   3      491.95      455.86     26.88 o 
  -6   8   3       12.70        9.14      8.44 o 
  -5   8   3     2541.47     2459.64     56.69 o 
  -4   8   3     3795.22     3926.81     87.27 o 
  -3   8   3      679.24      691.91     25.99 o 
  -2   8   3       25.85       21.72      9.30 o 
  -1   8   3     1195.33     1183.22     34.54 o 
   0   8   3       22.27       32.22     13.85 o 
   1   8   3      148.94      159.55     18.22 o 
   2   8   3       94.46      110.82     23.69 o 
   3   8   3      879.49      890.98     34.49 o 
   4   8   3      224.51      246.86     25.41 o 
   5   8   3     1079.87     1085.37     42.11 o 
   6   8   3      257.89      255.14     26.76 o 
   7   8   3       18.57       16.02     20.73 o 
   8   8   3       31.43       58.44     22.48 o 
   9   8   3      286.24      303.14     32.84 o 
  -9   9   3       23.35       16.86      9.80 o 
  -8   9   3      141.83      126.42     27.34 o 
  -7   9   3     1459.78     1472.32     48.36 o 
  -6   9   3     3897.39     3924.50    112.47 o 
  -5   9   3      149.97      168.03     15.28 o 
  -4   9   3     1000.49      937.72     66.53 o 
  -3   9   3      991.87      957.94     32.64 o 
  -2   9   3      110.81      114.72     18.30 o 
  -1   9   3     1838.69     1886.76     48.50 o 
   0   9   3       30.10       31.75     12.02 o 
   1   9   3     1604.67     1520.68     44.76 o 
   2   9   3     1383.09     1430.06     45.86 o 
   3   9   3     3020.37     2954.47    117.62 o 
   4   9   3        2.76        7.82     21.04 o 
   5   9   3       65.74       82.00     20.44 o 
   6   9   3     1639.05     1730.70     52.60 o 
   7   9   3      261.38      233.62     33.40 o 
   8   9   3       51.73       34.93     22.97 o 
  -8  10   3      255.38      234.87     49.73 o 
  -7  10   3      258.93      205.66     63.30 o 
  -6  10   3      971.34     1031.17     46.56 o 
  -5  10   3      558.63      532.24     24.33 o 
  -4  10   3      640.31      594.70     56.51 o 
  -3  10   3       27.01       27.48      9.02 o 
  -2  10   3      144.08      124.63     38.13 o 
  -1  10   3       48.41       48.07     15.80 o 
   0  10   3     7149.67     7181.49    135.43 o 
   1  10   3     2448.90     2396.10     62.54 o 
   2  10   3       13.27       16.09     18.14 o 
   3  10   3      451.05      433.59     31.68 o 
   4  10   3     1733.67     1725.79     53.62 o 
   5  10   3     1218.14     1303.03     47.31 o 
   6  10   3      188.63      171.44     28.71 o 
   7  10   3      339.85      263.10     32.87 o 
   8  10   3       50.69       54.07     25.23 o 
  -8  11   3        1.82        4.65     12.21 o 
  -7  11   3      922.15      938.23     53.76 o 
  -6  11   3       73.55       85.25     35.09 o 
  -5  11   3     2536.08     2519.05     68.51 o 
  -4  11   3      153.34      135.13     33.79 o 
  -3  11   3      133.79      140.81     20.37 o 
  -2  11   3     2625.62     2710.15    117.96 o 
  -1  11   3     2560.52     2493.61     83.10 o 
   0  11   3       10.43       10.79     13.80 o 
   1  11   3      292.71      307.61     34.10 o 
   2  11   3     1581.35     1615.49     47.55 o 
   3  11   3       55.99       52.28     19.59 o 
   4  11   3      351.13      339.85     30.38 o 
   5  11   3      131.37      150.01     27.07 o 
   6  11   3       43.44       83.72     28.64 o 
   7  11   3       31.34       40.72     25.73 o 
  -8  12   3      499.08      406.43    104.23 o 
  -7  12   3      334.11      316.46    127.73 o 
  -6  12   3       11.59       21.64     12.21 o 
  -5  12   3      410.59      423.17    106.89 o 
  -4  12   3     1944.59     2012.92     71.49 o 
  -3  12   3      127.14      120.62     21.00 o 
  -2  12   3       63.69       66.29     17.69 o 
  -1  12   3     1850.25     1832.17     44.96 o 
   0  12   3     1245.44     1213.16     46.11 o 
   1  12   3        9.36       16.94     17.73 o 
   2  12   3      694.16      662.68     84.66 o 
   3  12   3       11.34        3.67     19.10 o 
   4  12   3        0.18       14.32     23.48 o 
   5  12   3      736.96      767.29     44.89 o 
   6  12   3       33.64       39.19     23.93 o 
  -8  13   3       44.69       33.23     18.66 o 
  -7  13   3      384.24      275.17     94.00 o 
  -6  13   3      202.14      191.03     72.48 o 
  -5  13   3      118.87      120.78     40.86 o 
  -4  13   3      166.65      145.83     39.50 o 
  -3  13   3      651.37      622.45     66.28 o 
  -2  13   3      516.07      472.86     40.53 o 
  -1  13   3      630.89      630.48     45.95 o 
   0  13   3       49.70       43.46     34.97 o 
   1  13   3      268.31      275.21     28.27 o 
   2  13   3        2.75       29.15     19.98 o 
   3  13   3      548.43      558.70     36.36 o 
   4  13   3       83.54       70.98     27.71 o 
   5  13   3        6.68        1.82     20.47 o 
  -7  14   3       35.46       32.99     23.31 o 
  -6  14   3        8.05       -4.53     24.18 o 
  -5  14   3      476.30      456.96    131.32 o 
  -4  14   3        8.91       32.49     25.24 o 
  -3  14   3     1434.97     1583.99     72.54 o 
  -2  14   3      497.03      501.04     79.43 o 
  -1  14   3      197.01      183.08     25.77 o 
   0  14   3      246.54      228.05     29.58 o 
   1  14   3     1343.42     1404.90     54.34 o 
   2  14   3       16.93       28.16     24.92 o 
   3  14   3       67.62       63.94     24.18 o 
   4  14   3      870.88      847.27     45.69 o 
  -5  15   3      197.62      171.44     54.93 o 
  -4  15   3      314.10      275.42    129.65 o 
  -3  15   3        7.85        5.15     12.28 o 
  -2  15   3      948.21      900.90     61.32 o 
  -1  15   3      644.95      615.94    132.75 o 
   0  15   3       27.19       30.10     21.38 o 
   1  15   3      171.90      197.26     30.62 o 
   2  15   3      963.78      987.67     47.21 o 
  -4 -15   4      104.26       93.53     30.13 o 
  -3 -15   4      910.65      875.69     50.41 o 
  -2 -15   4     1329.07     1184.75    197.29 o 
  -1 -15   4       10.15       -3.35     27.47 o 
   0 -15   4      217.69      180.18     41.60 o 
   1 -15   4     1448.23     1541.76     78.68 o 
   2 -15   4      468.94      431.79     61.32 o 
   3 -15   4       90.23      105.84     44.95 o 
  -6 -14   4        8.52       18.61     10.12 o 
  -5 -14   4     1379.07     1447.41     49.39 o 
  -4 -14   4     1014.28     1085.54     47.30 o 
  -3 -14   4        9.32       31.00     14.92 o 
  -2 -14   4      384.75      276.16     28.09 o 
  -1 -14   4     1870.18     1948.19     80.73 o 
   0 -14   4       67.69       36.89     38.07 o 
   1 -14   4      116.87      107.51     30.01 o 
   2 -14   4      448.03      495.03     52.27 o 
   3 -14   4      691.38      792.40     62.81 o 
   4 -14   4      285.01      224.64     41.11 o 
   5 -14   4       29.38       16.80     30.01 o 
  -7 -13   4      575.44      612.85     38.16 o 
  -6 -13   4       51.32       38.19     18.98 o 
  -5 -13   4       12.21       16.01     14.12 o 
  -4 -13   4      345.24      313.22     33.91 o 
  -3 -13   4     1331.88     1291.56     66.78 o 
  -2 -13   4       68.61       68.56     17.71 o 
  -1 -13   4      326.72      277.94     25.66 o 
   0 -13   4      573.36      512.76     48.67 o 
   1 -13   4        0.94       11.66     27.41 o 
   2 -13   4      908.57      956.08     69.88 o 
   3 -13   4      443.95      466.76     48.61 o 
   4 -13   4       80.17       96.41     35.53 o 
   5 -13   4      923.13     1084.06     66.90 o 
   6 -13   4     1214.20     1311.55     72.23 o 
  -8 -12   4      199.76      106.01     23.21 o 
  -7 -12   4       76.85       90.01     24.00 o 
  -6 -12   4      131.30      125.10     30.21 o 
  -5 -12   4      165.03      139.62     26.35 o 
  -4 -12   4      990.48     1014.70     92.42 o 
  -3 -12   4      242.38      266.23     37.85 o 
  -2 -12   4      196.25      197.81     21.97 o 
  -1 -12   4      253.11      235.74     47.65 o 
   0 -12   4     3741.54     3483.02     52.72 o 
   1 -12   4      288.52      316.90     42.97 o 
   2 -12   4        5.86       20.83     38.94 o 
   3 -12   4     2053.95     2187.77     81.78 o 
   4 -12   4     1535.42     1576.73     89.59 o 
   5 -12   4      211.70      248.45     41.91 o 
   6 -12   4      148.96      152.16     36.15 o 
   7 -12   4      887.49      915.29     63.86 o 
  -9 -11   4        0.47       -1.64     14.96 o 
  -8 -11   4      559.90      570.35     37.87 o 
  -7 -11   4      423.68      430.07     33.19 o 
  -6 -11   4      229.22      239.15     34.24 o 
  -5 -11   4       62.83       57.86     16.69 o 
  -4 -11   4       36.22       35.02     19.59 o 
  -3 -11   4      503.84      542.41     41.60 o 
  -2 -11   4     3953.40     3854.87     59.37 o 
  -1 -11   4      140.17      115.08     15.31 o 
   0 -11   4       64.45       64.10     13.28 o 
   1 -11   4     1811.14     1973.50    104.66 o 
   2 -11   4     1999.71     2000.34     75.15 o 
   3 -11   4      117.83       99.20     33.23 o 
   4 -11   4       94.30       61.32     26.35 o 
   5 -11   4      715.26      744.28     55.18 o 
   6 -11   4       88.83       77.13     33.54 o 
   7 -11   4       27.52       25.05     40.05 o 
   8 -11   4        9.24       16.37     27.28 o 
 -10 -10   4       57.10       62.56     40.24 o 
  -9 -10   4       80.19       60.45     21.58 o 
  -8 -10   4      657.59      653.13     37.72 o 
  -7 -10   4      132.94      144.96     37.26 o 
  -6 -10   4       76.29       69.81     19.70 o 
  -5 -10   4     4523.72     4527.58    137.12 o 
  -4 -10   4      835.37      833.29     50.13 o 
  -3 -10   4      693.08      648.81     29.64 o 
  -2 -10   4      111.00      127.64     18.11 o 
  -1 -10   4     3228.06     3133.42     70.31 o 
   0 -10   4     1974.26     2063.39     52.15 o 
   1 -10   4       33.43       43.73     10.56 o 
   2 -10   4      514.36      482.72     17.57 o 
   3 -10   4      421.16      451.44     42.29 o 
   4 -10   4      155.77      146.76     32.30 o 
   5 -10   4      290.49      276.90     47.80 o 
   6 -10   4        9.81       13.02     28.27 o 
   7 -10   4        2.72       22.38     25.30 o 
   8 -10   4      745.07      826.93     61.69 o 
 -10  -9   4      153.35      119.98     38.32 o 
  -9  -9   4      128.93      133.08     21.95 o 
  -8  -9   4       59.50       41.91     18.98 o 
  -7  -9   4      667.71      700.79     35.28 o 
  -6  -9   4      730.13      750.27     45.48 o 
  -5  -9   4     1605.85     1714.03     46.29 o 
  -4  -9   4       12.15       14.96     15.05 o 
  -3  -9   4     5674.74     5673.69    188.58 o 
  -2  -9   4       94.08      108.79     17.91 o 
  -1  -9   4      204.26      185.73     19.38 o 
   0  -9   4      472.94      432.03     42.44 o 
   1  -9   4     1757.77     1652.39     33.54 o 
   2  -9   4     1028.11      989.13     73.54 o 
   3  -9   4      774.12      823.21     55.18 o 
   4  -9   4      998.23     1023.11     55.24 o 
   5  -9   4      413.70      429.31     53.76 o 
   6  -9   4     2502.86     2688.32     84.88 o 
   7  -9   4      366.73      384.36     41.48 o 
   8  -9   4      125.70      174.48     38.44 o 
   9  -9   4      609.68      689.78     69.75 o 
 -11  -8   4       20.66       11.47     26.97 o 
 -10  -8   4       44.45       68.39     39.25 o 
  -9  -8   4      584.59      638.99     34.09 o 
  -8  -8   4     1221.86     1205.17     40.00 o 
  -7  -8   4       91.81       98.73     18.77 o 
  -6  -8   4       93.59       60.75     20.65 o 
  -5  -8   4      293.87      277.89     28.14 o 
  -4  -8   4       16.73       21.82     13.50 o 
  -3  -8   4       88.61      103.32     17.04 o 
  -2  -8   4      597.06      523.35     26.44 o 
  -1  -8   4       48.82       52.23     16.31 o 
   0  -8   4     2419.61     2323.76     66.90 o 
   1  -8   4     1325.60     1257.90     25.07 o 
   2  -8   4       15.72       15.79      4.72 o 
   3  -8   4     1602.73     1561.02     57.45 o 
   4  -8   4     3560.13     3713.54    119.42 o 
   5  -8   4     3268.68     3374.32    153.58 o 
   6  -8   4      120.08      108.07     31.75 o 
   7  -8   4      109.81      116.50     37.64 o 
   8  -8   4      111.74      145.52     37.33 o 
   9  -8   4      133.86       77.94     26.35 o 
 -11  -7   4      663.32      672.73     53.38 o 
 -10  -7   4       62.30       39.27     16.43 o 
  -9  -7   4      446.76      430.25     28.33 o 
  -8  -7   4       56.34       74.78     18.53 o 
  -7  -7   4      260.08      264.06     23.54 o 
  -6  -7   4      401.59      402.39     36.78 o 
  -5  -7   4      954.36      974.30     33.85 o 
  -4  -7   4     4135.27     4144.09     74.76 o 
  -3  -7   4        5.07        7.59     13.21 o 
  -2  -7   4     6240.30     6163.46    115.96 o 
  -1  -7   4      842.29      768.43     27.30 o 
   0  -7   4       26.23       22.17      8.91 o 
   1  -7   4     2178.88     2273.19     39.44 o 
   2  -7   4     4671.92     4443.89    107.45 o 
   3  -7   4      564.94      523.58     29.29 o 
   4  -7   4     1456.14     1602.22     72.92 o 
   5  -7   4     1884.11     2004.86     80.11 o 
   6  -7   4       12.16       41.91     38.50 o 
   7  -7   4      499.23      458.20     44.08 o 
   8  -7   4       44.18       33.92     27.28 o 
   9  -7   4     1066.09     1006.55     72.85 o 
  10  -7   4       18.32       15.56     31.19 o 
 -12  -6   4       14.46      -10.60     27.72 o 
 -11  -6   4        6.41       16.24     25.24 o 
 -10  -6   4      145.94      180.06     40.80 o 
  -9  -6   4       12.15       12.18     11.48 o 
  -8  -6   4      204.15      212.86     20.06 o 
  -7  -6   4        5.63        2.76     12.61 o 
  -6  -6   4       96.48       68.15     23.78 o 
  -5  -6   4     1961.63     1912.48     44.52 o 
  -4  -6   4     4426.04     4366.09     87.29 o 
  -3  -6   4     2664.21     2732.72     56.82 o 
  -2  -6   4      128.07      127.95     13.20 o 
  -1  -6   4     4717.98     4480.30     45.95 o 
   0  -6   4     7034.38     7316.47     64.57 o 
   1  -6   4       40.48       30.06      6.01 o 
   2  -6   4      279.69      271.22     11.98 o 
   3  -6   4      912.04      864.05     15.43 o 
   4  -6   4      216.80      191.89      8.92 o 
   5  -6   4     1147.79     1158.64     46.38 o 
   6  -6   4      467.47      535.21     53.57 o 
   8  -6   4      289.97      346.35     41.98 o 
   9  -6   4      409.83      451.69     55.62 o 
  10  -6   4       11.13        6.51     22.69 o 
 -12  -5   4        2.29        8.99     23.93 o 
 -11  -5   4        0.21       12.09     24.12 o 
 -10  -5   4      453.90      444.93     46.19 o 
  -9  -5   4       11.00       15.17     14.14 o 
  -8  -5   4      175.73      169.21     19.67 o 
  -7  -5   4      990.67      976.80     45.26 o 
  -5  -5   4       36.64       47.72     11.04 o 
  -4  -5   4      670.29      792.62     26.13 o 
  -3  -5   4     6426.13     6508.95     75.49 o 
  -2  -5   4    10024.89    10888.82    110.39 o 
  -1  -5   4      966.92     1052.48     20.55 o 
   0  -5   4      266.21      267.39     10.76 o 
   1  -5   4     3621.70     3501.62    130.73 o 
   2  -5   4       87.63       85.57      9.79 o 
   3  -5   4     3107.11     3167.75     49.53 o 
   4  -5   4      513.07      504.54     10.98 o 
   5  -5   4      332.70      303.54      9.76 o 
   6  -5   4     1300.04     1349.54     66.75 o 
   7  -5   4      389.20      439.48     43.65 o 
   8  -5   4       59.75       52.64     24.18 o 
   9  -5   4       11.00       37.20     35.09 o 
  10  -5   4      632.87      735.91     61.01 o 
 -12  -4   4      125.61      104.35     32.92 o 
 -11  -4   4       95.68       41.36     20.58 o 
 -10  -4   4      144.62      153.89     33.17 o 
  -9  -4   4      262.48      273.25     22.07 o 
  -8  -4   4      613.42      549.44     22.74 o 
  -7  -4   4        7.06        9.07      8.34 o 
  -6  -4   4      732.50      748.68     19.95 o 
  -5  -4   4     4445.12     4319.31     72.54 o 
  -4  -4   4      225.41      208.07     10.95 o 
  -3  -4   4     2270.33     2339.31     32.32 o 
  -2  -4   4      658.62      660.19     16.57 o 
  -1  -4   4     1906.06     1912.68     25.36 o 
   0  -4   4     7194.28     8142.60     74.63 o 
   1  -4   4     2367.38     2243.51     57.57 o 
   2  -4   4        9.27       13.37      9.17 o 
   3  -4   4      236.61      220.29     13.55 o 
   4  -4   4     3079.19     3160.92     57.93 o 
   5  -4   4     1524.36     1533.34     44.38 o 
   6  -4   4      109.58      109.23     22.42 o 
   7  -4   4     1375.42     1469.60     83.39 o 
   8  -4   4      880.75      901.46     59.52 o 
   9  -4   4      118.26      124.01     35.78 o 
  10  -4   4        2.09       12.77     25.61 o 
 -13  -3   4       38.24       62.87     35.53 o 
 -12  -3   4       42.19       46.75     33.05 o 
 -11  -3   4      612.47      675.58     55.49 o 
 -10  -3   4      109.85      125.06     40.24 o 
  -9  -3   4       31.26       51.11     12.22 o 
  -8  -3   4      396.83      417.93     18.90 o 
  -7  -3   4     1263.06     1237.21     32.91 o 
  -6  -3   4        7.47       19.12      7.46 o 
  -5  -3   4      809.43      835.91     33.98 o 
  -4  -3   4     2761.65     2932.45     79.45 o 
  -3  -3   4      872.90      891.32     23.71 o 
  -2  -3   4     2517.17     2514.29     36.57 o 
  -1  -3   4     3597.63     3680.29     49.55 o 
   0  -3   4       12.72       16.12      6.47 o 
   1  -3   4     1501.79     1455.37     30.88 o 
   2  -3   4    13807.53    13926.28     83.89 o 
   3  -3   4      369.13      338.96     14.65 o 
   4  -3   4      348.39      341.29     14.98 o 
   5  -3   4     1354.23     1336.47     48.05 o 
   6  -3   4     1586.65     1642.89     44.31 o 
   7  -3   4      223.75      222.00     18.66 o 
   8  -3   4       59.47       51.02     15.19 o 
   9  -3   4     1052.57     1036.19     72.61 o 
  10  -3   4       15.30       33.98     35.09 o 
 -13  -2   4       19.54       37.70     25.42 o 
 -12  -2   4       15.69       33.79     23.38 o 
 -11  -2   4        4.28        6.51     22.38 o 
 -10  -2   4       73.98       23.62     25.05 o 
  -9  -2   4      512.68      473.48     48.98 o 
  -8  -2   4       43.30       45.00      6.25 o 
  -7  -2   4        6.83       16.03      4.48 o 
  -6  -2   4     2823.19     2845.93     61.50 o 
  -5  -2   4      886.01     1013.60     29.20 o 
  -4  -2   4     9179.62     9775.83     94.90 o 
  -3  -2   4     8462.74     8901.86    119.32 o 
  -2  -2   4       43.76       43.81      5.55 o 
  -1  -2   4     3570.38     3542.40     24.33 o 
   0  -2   4     5611.60     5577.87     32.56 o 
   1  -2   4      180.74      168.61     10.15 o 
   2  -2   4     1281.13     1320.61     25.41 o 
   3  -2   4     5445.81     5458.25     67.19 o 
   4  -2   4     1038.77      965.10     24.33 o 
   5  -2   4     2034.72     2090.67     89.38 o 
   6  -2   4      147.15      154.90     38.32 o 
   7  -2   4      302.73      275.87     21.36 o 
   8  -2   4        0.73       22.40     17.15 o 
   9  -2   4      198.57      210.82     21.24 o 
  10  -2   4        0.27       10.66     24.06 o 
  11  -2   4       12.79       27.16     33.17 o 
 -13  -1   4       25.33       36.21     22.57 o 
 -12  -1   4        4.92       36.52     37.51 o 
 -11  -1   4       36.71       34.91     24.80 o 
 -10  -1   4      705.79      673.10     42.84 o 
  -9  -1   4      286.86      270.99     13.76 o 
  -8  -1   4       10.20       13.38      5.88 o 
  -7  -1   4     1132.45     1133.01     18.52 o 
  -6  -1   4     3145.14     3012.85     72.65 o 
  -5  -1   4      549.90      525.39      9.30 o 
  -4  -1   4     1120.88     1195.76     34.10 o 
  -3  -1   4     1412.30     1351.56     30.22 o 
  -2  -1   4     9783.33    10246.90     41.58 o 
  -1  -1   4      812.74      818.78     24.23 o 
   0  -1   4      148.15      148.77     13.13 o 
   1  -1   4     1613.71     1422.52     22.55 o 
   2  -1   4      346.19      334.22     13.85 o 
   3  -1   4     1097.51     1111.25     22.66 o 
   4  -1   4      843.37      948.37     32.86 o 
   5  -1   4      344.38      332.06     21.59 o 
   6  -1   4      288.24      321.70     21.16 o 
   7  -1   4     1162.82     1154.64     38.57 o 
   8  -1   4      155.87      142.62     18.06 o 
   9  -1   4      165.29      136.25     18.19 o 
  10  -1   4      422.66      372.89     45.20 o 
  11  -1   4      132.20       74.96     34.91 o 
 -13   0   4        4.42        1.92     18.48 o 
 -12   0   4      152.99      172.68     28.52 o 
 -11   0   4      129.95      139.01     34.54 o 
 -10   0   4      559.82      496.95     36.52 o 
  -9   0   4       12.90        8.63      3.34 o 
  -8   0   4     5802.99     5811.97     75.15 o 
  -7   0   4     1641.91     1603.08     56.92 o 
  -6   0   4     1924.05     1927.86     63.49 o 
  -5   0   4     3875.50     3988.40     75.21 o 
  -4   0   4     6783.25     7161.93     87.56 o 
  -3   0   4       10.13       13.65      6.93 o 
  -2   0   4      184.86      201.21      9.19 o 
  -1   0   4    10489.96    10216.59     45.38 o 
   0   0   4     7428.26     7579.95     40.07 o 
   1   0   4     2727.63     2685.58     72.67 o 
   2   0   4      659.14      723.44     22.53 o 
   3   0   4     8553.02     9238.56    132.59 o 
   4   0   4     3241.97     3049.21    166.60 o 
   5   0   4     1672.68     1638.08     40.63 o 
   6   0   4      325.52      328.79     24.85 o 
   7   0   4      400.78      382.29     25.05 o 
   8   0   4     1152.46     1123.06     40.88 o 
   9   0   4      170.19      171.83     23.52 o 
  10   0   4      123.10      106.84     20.14 o 
  11   0   4       46.00       27.22     23.44 o 
 -12   1   4        0.66       11.28     19.03 o 
 -11   1   4       22.45       25.17     27.72 o 
 -10   1   4      133.43      134.17     23.13 o 
  -9   1   4      822.77      759.10     40.30 o 
  -8   1   4      415.94      428.19     30.20 o 
  -7   1   4      104.18      102.80     21.08 o 
  -6   1   4       13.59        7.63     14.82 o 
  -5   1   4      552.09      559.27     30.88 o 
  -4   1   4      113.39       84.38      9.59 o 
  -3   1   4     1945.37     1942.25     19.54 o 
  -2   1   4     1554.14     1417.90     26.88 o 
  -1   1   4     8868.57     9208.04     57.89 o 
   0   1   4        2.93       12.15      8.42 o 
   1   1   4      135.19      146.59     11.34 o 
   2   1   4     4913.11     5111.25     65.54 o 
   3   1   4     1458.54     1449.68     36.77 o 
   4   1   4        4.40       27.30     20.08 o 
   5   1   4      586.66      591.40     27.56 o 
   6   1   4     2567.03     2478.82     59.67 o 
   7   1   4       59.48       46.07     25.73 o 
   8   1   4       35.34       26.15     20.34 o 
   9   1   4      424.91      410.02     28.23 o 
  10   1   4       44.41       41.43     19.55 o 
 -12   2   4      534.11      528.82     41.73 o 
 -11   2   4       72.34       55.49     23.50 o 
 -10   2   4       46.12       24.12     16.18 o 
  -8   2   4       82.84       78.81     16.86 o 
  -7   2   4     1469.22     1376.65     46.38 o 
  -6   2   4      212.30      222.78     20.46 o 
  -5   2   4     3098.92     3299.46     43.54 o 
  -4   2   4     4980.24     5093.49     60.72 o 
  -3   2   4     2929.29     3178.07     32.24 o 
  -2   2   4       60.85       50.48      6.79 o 
  -1   2   4     1663.60     1609.40     29.64 o 
   0   2   4     3993.54     3581.42     36.09 o 
   1   2   4     1665.17     1703.32     21.80 o 
   2   2   4       24.52       27.98     13.80 o 
   3   2   4     7820.04     8182.97    218.90 o 
   4   2   4     5360.48     5234.47    105.16 o 
   5   2   4      393.88      367.09     23.45 o 
   6   2   4       12.87       17.52     14.58 o 
   7   2   4      587.22      587.41     32.30 o 
   8   2   4      245.18      266.18     28.64 o 
   9   2   4      411.66      430.61     30.27 o 
  10   2   4      425.29      419.52     30.49 o 
 -11   3   4      249.62      224.14     28.96 o 
 -10   3   4      442.92      451.63     31.37 o 
  -9   3   4      312.32      283.67      9.92 o 
  -8   3   4      704.56      679.42     11.88 o 
  -7   3   4       22.46       22.03      4.23 o 
  -6   3   4     4832.84     5091.11     83.01 o 
  -5   3   4     5128.09     5395.46     40.51 o 
  -4   3   4       20.26       41.97      5.19 o 
  -3   3   4     3780.74     3749.47     27.01 o 
  -2   3   4     3304.88     3220.57     32.00 o 
  -1   3   4      198.80      166.77      8.44 o 
   0   3   4        0.08        7.82      8.41 o 
   1   3   4     6957.52     7239.63     82.38 o 
   2   3   4     5729.81     5628.27     72.40 o 
   3   3   4      173.95      165.37     18.63 o 
   4   3   4      605.06      531.76     25.63 o 
   5   3   4      708.43      670.57     35.84 o 
   6   3   4       38.75       25.67     17.54 o 
   7   3   4      301.61      328.35     27.47 o 
   8   3   4       25.29       39.75     19.03 o 
   9   3   4        0.01       26.16     18.55 o 
  10   3   4       15.96       15.75     18.91 o 
 -10   4   4       14.40       17.61     12.21 o 
  -9   4   4      249.93      254.57     11.56 o 
  -8   4   4      691.53      659.16     20.27 o 
  -7   4   4      760.98      712.91     16.35 o 
  -6   4   4       12.38       14.69      4.67 o 
  -5   4   4      991.45      914.63     14.85 o 
  -4   4   4     3805.45     3675.57     53.19 o 
  -3   4   4     1917.50     2076.91     26.30 o 
  -2   4   4      427.96      461.29     13.89 o 
  -1   4   4     4206.15     4223.99     42.94 o 
   0   4   4     2892.95     2681.42    115.17 o 
   1   4   4      856.43      791.39     26.04 o 
   2   4   4        2.86       22.44     15.13 o 
   3   4   4      224.56      207.91     19.58 o 
   4   4   4      605.43      621.27     28.98 o 
   5   4   4      834.51      815.70     32.96 o 
   6   4   4      447.22      464.28     28.26 o 
   7   4   4       15.41       23.28     21.46 o 
   8   4   4     1042.31     1048.23    105.00 o 
   9   4   4       93.00      121.26     23.98 o 
  10   4   4       22.90       24.02     20.21 o 
 -10   5   4      807.53      819.43     32.43 o 
  -9   5   4      284.21      218.59     16.50 o 
  -8   5   4       12.00       13.30      6.95 o 
  -7   5   4     1836.31     1871.51     31.02 o 
  -6   5   4     1611.97     1583.01     25.65 o 
  -5   5   4      846.31      835.51     17.64 o 
  -4   5   4      176.90      172.35      9.17 o 
  -3   5   4     3441.15     3314.67     52.94 o 
  -2   5   4      820.91      937.47     35.18 o 
  -1   5   4     8422.61     9367.63    101.02 o 
   0   5   4       40.62       30.18     11.31 o 
   1   5   4     2796.51     3009.88     62.54 o 
   2   5   4     2162.38     2119.08     53.85 o 
   3   5   4     3124.68     3160.14     64.95 o 
   4   5   4      560.83      581.88     28.82 o 
   5   5   4      855.40      847.10     37.13 o 
   6   5   4      658.42      633.83     34.41 o 
   7   5   4      617.48      641.82     37.09 o 
   8   5   4       44.78       26.81     19.29 o 
   9   5   4      155.89      123.55     24.61 o 
  10   5   4      188.31      198.97     31.85 o 
  -9   6   4     1254.63     1249.72     58.28 o 
  -8   6   4      282.10      295.04     20.02 o 
  -7   6   4      438.73      419.65     23.43 o 
  -6   6   4      166.86      178.46      9.93 o 
  -5   6   4      983.96      939.99     20.58 o 
  -4   6   4      273.94      264.95     23.39 o 
  -3   6   4      743.67      694.43     23.70 o 
  -2   6   4       37.78       54.62     16.00 o 
  -1   6   4      287.26      315.11     18.74 o 
   0   6   4     4967.24     5172.26     69.17 o 
   1   6   4     3914.26     3761.11    112.07 o 
   2   6   4       80.04       71.57     15.27 o 
   3   6   4      451.24      446.30     26.14 o 
   4   6   4     2886.59     2878.02     68.00 o 
   5   6   4      552.89      532.46     34.72 o 
   6   6   4      440.01      439.90     30.66 o 
   7   6   4      783.89      801.04     39.00 o 
   8   6   4     1032.77     1032.04     67.83 o 
   9   6   4       43.50       35.87     20.44 o 
  -9   7   4      399.75      378.84     22.63 o 
  -8   7   4       64.25       44.17      8.31 o 
  -7   7   4      199.24      187.65     15.50 o 
  -6   7   4      201.54      179.94     11.10 o 
  -5   7   4     1040.23     1039.66     24.15 o 
  -4   7   4        0.06        4.62      8.50 o 
  -3   7   4      343.57      389.26     63.10 o 
  -2   7   4     4848.08     4599.51     98.27 o 
  -1   7   4      574.55      554.09     23.06 o 
   0   7   4       19.87       34.75     16.53 o 
   1   7   4     1916.20     1937.76     46.91 o 
   2   7   4     2088.73     1901.05     50.92 o 
   3   7   4      419.87      427.60     27.73 o 
   4   7   4       23.71       17.92     18.96 o 
   5   7   4      502.28      489.70     31.31 o 
   6   7   4       22.86       21.95     18.92 o 
   7   7   4      689.86      613.60     36.39 o 
   8   7   4      138.04       94.63     24.30 o 
   9   7   4        1.77       16.76     22.35 o 
  -9   8   4       43.70       35.90     15.56 o 
  -8   8   4      119.19      134.48     46.19 o 
  -7   8   4      398.47      411.57     21.02 o 
  -6   8   4      267.23      254.79     18.86 o 
  -5   8   4     1650.15     1620.49     72.45 o 
  -4   8   4     1386.42     1429.03     39.91 o 
  -3   8   4     1292.99     1275.60     40.58 o 
  -2   8   4      248.34      254.47     24.06 o 
  -1   8   4     2349.84     2290.03     51.42 o 
   0   8   4     6320.78     6576.86    118.39 o 
   1   8   4       41.35       64.77     14.74 o 
   2   8   4       59.19       58.04     17.66 o 
   3   8   4       78.95       73.44     16.31 o 
   4   8   4      175.85      133.55     22.32 o 
   5   8   4      235.56      250.58     23.92 o 
   6   8   4        1.09        4.76     18.95 o 
   7   8   4        0.81       23.21     20.00 o 
   8   8   4      637.81      573.59     37.67 o 
  -8   9   4      154.40      157.43     48.42 o 
  -7   9   4      835.09      823.83     52.58 o 
  -6   9   4     3029.06     3126.90     92.37 o 
  -5   9   4       48.04       50.01     12.95 o 
  -4   9   4       88.96      100.79     18.25 o 
  -3   9   4     2361.31     2399.28     60.38 o 
  -2   9   4     1191.63     1224.21     36.01 o 
  -1   9   4      197.98      222.87     24.07 o 
   0   9   4       16.79       14.17     17.58 o 
   1   9   4      348.89      296.47     25.30 o 
   2   9   4      175.96      185.94     22.01 o 
   3   9   4     1443.50     1477.12     59.36 o 
   4   9   4        1.09        5.52     20.82 o 
   5   9   4       88.57       63.48     18.00 o 
   6   9   4      539.74      509.98     75.18 o 
   7   9   4      853.00      832.75     43.94 o 
   8   9   4       51.16       49.62     21.28 o 
  -8  10   4       33.34       24.86     12.21 o 
  -7  10   4      108.05       84.51     30.88 o 
  -6  10   4       50.16       49.29     16.37 o 
  -5  10   4     1684.83     1723.34     93.04 o 
  -4  10   4      900.59      915.36     53.11 o 
  -3  10   4     4819.03     4936.21    110.43 o 
  -2  10   4      255.38      239.27     38.04 o 
  -1  10   4      288.88      297.38     23.64 o 
   0  10   4      623.54      577.73     30.58 o 
   1  10   4     2095.56     2090.41     76.17 o 
   2  10   4       26.18       39.03     25.86 o 
   3  10   4       12.65       41.88     23.93 o 
   4  10   4     1627.82     1646.35     54.07 o 
   5  10   4      384.19      371.26     32.89 o 
   6  10   4        7.79       13.45     21.11 o 
   7  10   4      377.05      385.16     34.81 o 
  -8  11   4       11.81        4.28      9.11 o 
  -7  11   4       65.83       66.65     29.51 o 
  -6  11   4      213.85      204.18     56.92 o 
  -5  11   4      420.55      443.97     26.39 o 
  -4  11   4      248.42      212.78     47.71 o 
  -3  11   4        0.18       10.90     13.92 o 
  -2  11   4     1706.40     1755.58     43.60 o 
  -1  11   4      511.86      545.51     30.45 o 
   0  11   4       18.24       41.65     25.16 o 
   1  11   4      564.02      514.03     30.28 o 
   2  11   4     4061.71     4130.64     82.87 o 
   3  11   4      152.54      155.84     25.63 o 
   4  11   4      119.58      107.41     21.81 o 
   5  11   4     1068.11     1010.07     46.66 o 
   6  11   4      669.60      698.19     48.04 o 
  -8  12   4      832.94      810.69     49.54 o 
  -7  12   4      587.75      602.11    129.46 o 
  -6  12   4      172.30      150.73     49.91 o 
  -5  12   4       73.29       62.81     32.30 o 
  -4  12   4     2369.07     2399.73     98.96 o 
  -3  12   4     1168.84     1218.69     37.48 o 
  -2  12   4       28.10       22.99     15.67 o 
  -1  12   4      151.46      149.01     23.41 o 
   0  12   4      210.03      239.46     27.65 o 
   1  12   4      262.50      318.14     35.78 o 
   2  12   4       41.69       46.70     19.88 o 
   3  12   4      521.94      560.63     37.62 o 
   4  12   4      442.99      455.12     38.94 o 
   5  12   4       94.93      111.94     40.55 o 
   6  12   4      286.35      284.20     44.30 o 
  -8  13   4        7.44       -3.97     18.04 o 
  -7  13   4      206.37      166.48     66.03 o 
  -6  13   4     1275.20     1289.97    140.99 o 
  -5  13   4      183.27      188.18     64.23 o 
  -4  13   4        3.05       30.57     26.17 o 
  -3  13   4      555.73      456.25    100.80 o 
  -2  13   4     1409.16     1413.63     65.87 o 
  -1  13   4       28.30       21.50     17.70 o 
   0  13   4       15.61       34.30     19.09 o 
   1  13   4     1649.58     1675.55     66.47 o 
   2  13   4       26.08       18.26     20.43 o 
   3  13   4      597.57      560.29     48.95 o 
   4  13   4       93.85       68.84     24.01 o 
  -7  14   4       52.66       64.85     22.76 o 
  -6  14   4       71.57       85.87     42.41 o 
  -5  14   4       96.34       85.32     34.23 o 
  -4  14   4      254.54      232.88     85.50 o 
  -3  14   4      145.34      172.62     49.97 o 
  -2  14   4        0.91        9.87     12.68 o 
  -1  14   4      303.88      284.96     30.87 o 
   0  14   4       15.55        9.61     20.19 o 
   1  14   4     1155.56     1092.42     49.80 o 
   2  14   4      352.42      321.67     32.86 o 
   3  14   4        4.22       12.65     21.16 o 
  -5  15   4      126.51      102.68     51.46 o 
  -3  15   4      141.54      138.20     70.75 o 
  -2  15   4      163.43      143.23     31.00 o 
  -1  15   4     1257.35     1273.96     49.83 o 
   0  15   4       14.20       22.99     22.81 o 
   1  15   4      176.07      134.06     29.76 o 
  -3 -15   5      128.71       91.72     23.24 o 
  -2 -15   5     1161.11     1034.83     65.91 o 
  -1 -15   5      176.95      167.66     41.79 o 
   0 -15   5       51.94       28.71     27.53 o 
   1 -15   5      779.24      779.19     65.41 o 
   2 -15   5      425.56      442.20     54.50 o 
  -5 -14   5      571.72      510.68     60.39 o 
  -4 -14   5     1123.49     1175.96     64.78 o 
  -3 -14   5       63.72       76.61     17.40 o 
  -2 -14   5       80.11       81.71     21.20 o 
  -1 -14   5     3173.50     3251.00    100.20 o 
   0 -14   5      899.27     1008.04     69.26 o 
   1 -14   5       10.26        3.84     31.31 o 
   2 -14   5      345.37      327.13     50.04 o 
   3 -14   5      693.99      686.37     58.72 o 
   4 -14   5      118.22       78.06     37.76 o 
  -7 -13   5      820.29      816.77     98.65 o 
  -6 -13   5      851.49      746.26     49.64 o 
  -5 -13   5       64.84       69.82     22.99 o 
  -4 -13   5      991.00     1041.99     41.39 o 
  -3 -13   5     1594.70     1699.09     78.12 o 
  -2 -13   5      210.24      219.55     27.96 o 
  -1 -13   5      177.76      184.33     26.04 o 
   0 -13   5      464.33      476.00     52.21 o 
   1 -13   5      883.96      910.33     64.48 o 
   2 -13   5      579.92      594.86     57.35 o 
   3 -13   5      229.38      192.21     41.11 o 
   4 -13   5        4.94       11.35     33.11 o 
   5 -13   5        6.30       28.96     31.50 o 
  -8 -12   5       36.80       33.81     25.87 o 
  -7 -12   5       48.67       43.54     18.40 o 
  -6 -12   5       65.31       56.93     22.08 o 
  -5 -12   5     1270.35     1296.54     73.29 o 
  -4 -12   5       63.72       56.93     21.64 o 
  -3 -12   5      747.97      750.44     43.25 o 
  -2 -12   5      674.19      708.87     32.79 o 
  -1 -12   5        4.44       11.15     14.80 o 
   0 -12   5      677.48      735.01     29.13 o 
   1 -12   5      641.13      608.43     50.66 o 
   2 -12   5        7.42       22.01     27.96 o 
   3 -12   5     1218.99     1293.38     83.58 o 
   4 -12   5     2164.11     2071.39     83.15 o 
   5 -12   5        4.49       13.08     31.00 o 
   6 -12   5       73.28       86.80     33.42 o 
  -9 -11   5        3.35        5.53     15.35 o 
  -8 -11   5      973.08      982.36     45.39 o 
  -7 -11   5      585.84      568.90     43.18 o 
  -6 -11   5      238.79      249.40     36.00 o 
  -5 -11   5      235.62      205.96     31.63 o 
  -4 -11   5      228.04      254.92     30.54 o 
  -3 -11   5       87.70       54.93     20.80 o 
  -2 -11   5     1905.10     2051.51     46.73 o 
  -1 -11   5      152.82      207.63     21.70 o 
   0 -11   5        3.09        7.72     14.51 o 
   1 -11   5     5044.91     4826.12     63.80 o 
   2 -11   5     1127.26     1173.16     61.01 o 
   3 -11   5      193.39      160.90     37.20 o 
   4 -11   5      418.35      444.93     50.47 o 
   5 -11   5     1429.30     1503.01     76.95 o 
   6 -11   5      255.90      210.31     45.94 o 
   7 -11   5       17.37       17.73     29.70 o 
 -10 -10   5       59.06       58.84     40.67 o 
  -9 -10   5       37.42       27.21     15.11 o 
  -8 -10   5      530.43      555.80     35.22 o 
  -7 -10   5        2.83       29.62     18.20 o 
  -6 -10   5      760.61      794.05     35.99 o 
  -5 -10   5       13.82       21.64     13.09 o 
  -4 -10   5     1642.67     1655.16     42.66 o 
  -3 -10   5      141.01      131.19     18.52 o 
  -2 -10   5      675.21      639.75     29.38 o 
  -1 -10   5     2293.69     2404.17     58.72 o 
   0 -10   5     4525.71     4292.88     88.26 o 
   1 -10   5       53.92       55.01     12.79 o 
   2 -10   5       65.70       38.14      9.51 o 
   3 -10   5     1005.10     1135.89     61.44 o 
   4 -10   5      316.26      382.06     44.39 o 
   5 -10   5       81.40       69.44     32.12 o 
   6 -10   5       19.88       18.23     29.51 o 
   7 -10   5       34.47       15.56     29.08 o 
 -10  -9   5       40.56       15.19     28.52 o 
  -9  -9   5        1.07        9.74     13.19 o 
  -8  -9   5      101.62       96.69     19.09 o 
  -7  -9   5     1330.84     1411.08     41.28 o 
  -6  -9   5     1292.75     1318.52     41.93 o 
  -5  -9   5        0.50       10.14     11.36 o 
  -4  -9   5      786.20      756.13     42.35 o 
  -3  -9   5     5931.50     5911.90    114.31 o 
  -2  -9   5     1723.55     1756.36     41.71 o 
  -1  -9   5      301.04      315.02     26.41 o 
   0  -9   5      868.89      800.83     28.67 o 
   1  -9   5     1212.50     1196.21     32.37 o 
   2  -9   5        0.80        5.81     10.01 o 
   3  -9   5      428.41      410.15     42.47 o 
   4  -9   5      320.30      399.92     41.23 o 
   5  -9   5        8.06       21.39     31.06 o 
   6  -9   5     1735.28     1802.80     78.50 o 
   7  -9   5      455.44      512.39     50.72 o 
   8  -9   5        2.03       41.98     31.81 o 
 -10  -8   5      135.89      122.15     39.81 o 
  -9  -8   5       33.76       44.71     20.00 o 
  -8  -8   5      457.65      465.30     30.74 o 
  -7  -8   5       76.64       84.70     21.59 o 
  -6  -8   5      541.15      520.82     36.58 o 
  -5  -8   5     3502.66     3438.60     75.33 o 
  -4  -8   5      884.83      847.63     31.13 o 
  -3  -8   5      704.49      688.08     28.78 o 
  -2  -8   5       47.72       46.25     12.89 o 
  -1  -8   5      978.48      959.55     31.82 o 
   0  -8   5     1224.33     1212.86     34.36 o 
   1  -8   5     1040.95      991.60     19.77 o 
   2  -8   5       67.51       60.71     12.95 o 
   3  -8   5       19.75       23.61      6.67 o 
   4  -8   5     1688.26     1762.12     94.18 o 
   5  -8   5       22.65       23.44     28.83 o 
   6  -8   5      604.49      611.53     48.98 o 
   7  -8   5      159.32      183.34     46.94 o 
   8  -8   5      645.39      834.81     65.54 o 
   9  -8   5      305.12      272.81     46.81 o 
 -11  -7   5      185.54      267.98     52.08 o 
 -10  -7   5      189.01      170.32     49.54 o 
  -9  -7   5       59.22       59.19     20.31 o 
  -8  -7   5      163.65      167.12     22.63 o 
  -7  -7   5     3506.58     3458.40    110.07 o 
  -6  -7   5      179.09      147.95     26.56 o 
  -5  -7   5      277.30      285.26     30.02 o 
  -4  -7   5        8.22       32.39     21.12 o 
  -3  -7   5       68.67       78.85     14.51 o 
  -2  -7   5     2346.41     2324.36     74.50 o 
  -1  -7   5       51.78       53.32     13.61 o 
   0  -7   5       23.44       29.05      7.23 o 
   1  -7   5     2379.55     2256.44     48.16 o 
   2  -7   5     6400.69     6352.78    134.63 o 
   3  -7   5      488.10      464.82     12.19 o 
   4  -7   5      468.59      439.98     21.79 o 
   5  -7   5     2464.76     2606.48    127.35 o 
   6  -7   5     3021.42     3246.78     91.52 o 
   7  -7   5      293.82      325.64     43.15 o 
   8  -7   5        3.19       13.70     28.15 o 
   9  -7   5       19.99       42.22     40.61 o 
 -12  -6   5        1.17       15.87     28.09 o 
 -11  -6   5        0.19       14.14     26.66 o 
 -10  -6   5      393.02      377.97     45.08 o 
  -9  -6   5      705.69      682.73     28.69 o 
  -8  -6   5      640.31      609.86     26.39 o 
  -7  -6   5      623.18      640.36     28.28 o 
  -6  -6   5      160.72      180.54     26.45 o 
  -5  -6   5      533.23      539.12     34.36 o 
  -4  -6   5     3626.15     3580.98     65.65 o 
  -3  -6   5      323.95      304.39     18.30 o 
  -2  -6   5        8.05       16.64     13.21 o 
  -1  -6   5      867.54      837.34     27.99 o 
   0  -6   5     3653.53     3385.66     55.51 o 
   1  -6   5      133.99      125.99     11.81 o 
   2  -6   5      764.13      800.88     24.11 o 
   3  -6   5     3882.37     3951.11     57.30 o 
   4  -6   5     1040.37      913.16     25.21 o 
   5  -6   5       77.39       55.35     13.52 o 
   6  -6   5      254.19      237.04     47.43 o 
   7  -6   5      866.07      988.57     59.89 o 
   8  -6   5      119.53      110.37     37.64 o 
   9  -6   5      500.37      485.85     48.05 o 
 -12  -5   5      190.39      186.63     37.70 o 
 -11  -5   5       99.36       93.00     35.16 o 
 -10  -5   5       65.82       77.26     31.68 o 
  -9  -5   5      419.91      336.09     20.95 o 
  -8  -5   5       45.42       27.18     17.64 o 
  -7  -5   5        5.05        5.02     25.67 o 
  -6  -5   5     2718.54     2866.23     59.90 o 
  -5  -5   5     1661.01     1657.00     33.35 o 
  -4  -5   5      222.70      247.06     16.60 o 
  -3  -5   5     5952.40     6028.44     73.46 o 
  -2  -5   5     6168.58     6363.38     75.08 o 
  -1  -5   5      708.21      828.24     19.49 o 
   0  -5   5       14.20       25.79      6.88 o 
   1  -5   5    10070.08    10444.04    164.94 o 
   2  -5   5      477.94      445.95     17.04 o 
   3  -5   5      909.60      891.45     25.03 o 
   4  -5   5      538.74      545.49     69.63 o 
   5  -5   5      706.33      674.10     26.44 o 
   6  -5   5       70.98       49.60     21.89 o 
   7  -5   5       52.71       51.09     33.05 o 
   8  -5   5       29.28       -3.41     26.60 o 
   9  -5   5      555.34      577.62     50.72 o 
  10  -5   5      520.95      615.87     63.74 o 
 -12  -4   5       43.33       40.55     25.73 o 
 -11  -4   5        0.86      -12.03     24.62 o 
 -10  -4   5       81.91       83.58     31.62 o 
  -9  -4   5      939.16      982.46     29.92 o 
  -8  -4   5     2133.31     2148.65     50.77 o 
  -7  -4   5        3.23        9.07      9.06 o 
  -6  -4   5      137.95      128.33     11.54 o 
  -5  -4   5     4283.29     4359.22     67.85 o 
  -4  -4   5     3981.06     4137.57     43.92 o 
  -3  -4   5      861.42      959.74     21.00 o 
  -2  -4   5      319.84      300.39     15.65 o 
  -1  -4   5     3354.76     3474.84     76.79 o 
   0  -4   5       12.30        9.88      9.21 o 
   1  -4   5     1925.18     1838.08     38.87 o 
   2  -4   5      426.26      413.90     14.75 o 
   3  -4   5      151.64      147.97     14.75 o 
   4  -4   5     1792.66     1806.46     48.26 o 
   5  -4   5     2151.57     2146.08     51.55 o 
   6  -4   5        0.85        3.63      6.69 o 
   7  -4   5       76.90       78.26     23.24 o 
   8  -4   5      245.69      288.13     57.72 o 
   9  -4   5       43.23       32.12     26.23 o 
  10  -4   5       40.74       62.25     32.86 o 
 -13  -3   5        7.41       32.86     26.35 o 
 -12  -3   5       72.10       67.52     27.41 o 
 -11  -3   5      323.40      389.13     41.98 o 
 -10  -3   5      365.37      308.96     34.60 o 
  -9  -3   5       94.31       83.01     12.80 o 
  -8  -3   5      415.24      424.99     22.17 o 
  -7  -3   5     2033.85     1982.80     42.22 o 
  -6  -3   5       17.80       28.40     12.15 o 
  -5  -3   5       47.37       45.31     11.43 o 
  -4  -3   5       41.94       33.48      7.14 o 
  -3  -3   5     1374.51     1350.84     23.10 o 
  -2  -3   5     3567.45     3674.48     38.91 o 
  -1  -3   5     3413.14     3408.81     28.16 o 
   0  -3   5      910.08      892.17     18.72 o 
   1  -3   5      379.25      420.40     14.05 o 
   2  -3   5     4408.95     4091.42     82.63 o 
   3  -3   5     1697.69     1606.46     41.25 o 
   4  -3   5      350.93      364.65     15.98 o 
   5  -3   5     2323.92     2399.01     55.61 o 
   6  -3   5     2520.09     2509.64     83.52 o 
   7  -3   5      279.01      256.93     33.82 o 
   8  -3   5      329.64      369.17     44.58 o 
   9  -3   5     1042.01     1032.66     63.68 o 
  10  -3   5      200.47      188.92     39.87 o 
 -13  -2   5      442.09      398.12     44.58 o 
 -12  -2   5      249.49      240.94     37.20 o 
 -11  -2   5       25.64        4.59     22.14 o 
 -10  -2   5      165.68      148.74     29.02 o 
  -9  -2   5     4330.75     4209.34     80.18 o 
  -8  -2   5      135.21      128.59      8.40 o 
  -7  -2   5      381.44      378.55     10.51 o 
  -6  -2   5       16.30       14.78      5.64 o 
  -5  -2   5      428.79      509.35     16.41 o 
  -4  -2   5     3351.99     3502.59     70.09 o 
  -3  -2   5       20.53       44.00      6.43 o 
  -2  -2   5     2906.94     3072.08     26.12 o 
  -1  -2   5     2531.83     2498.88     23.97 o 
   0  -2   5    16393.27    17035.29    121.84 o 
   1  -2   5     1218.28     1148.99     26.76 o 
   2  -2   5      223.66      209.30     14.25 o 
   3  -2   5     2091.21     2179.90     64.74 o 
   4  -2   5     2868.94     2993.04     61.80 o 
   5  -2   5      302.05      311.56     39.19 o 
   6  -2   5       59.99       45.52     12.94 o 
   7  -2   5     1044.50      986.24     32.38 o 
   8  -2   5       25.08       28.20     12.63 o 
   9  -2   5       16.16        1.61     25.61 o 
  10  -2   5        7.80       26.97     30.13 o 
 -13  -1   5        0.39        3.04     22.14 o 
 -12  -1   5        1.98       11.04     30.69 o 
 -11  -1   5       10.03       23.75     23.62 o 
 -10  -1   5       13.55       25.92     24.12 o 
  -9  -1   5      101.20      109.62     32.30 o 
  -8  -1   5        2.33       12.77     31.68 o 
  -7  -1   5      238.05      213.29     28.03 o 
  -6  -1   5     1719.20     1672.15     58.82 o 
  -5  -1   5     1697.65     1811.46     23.55 o 
  -4  -1   5     1458.69     1632.07     28.56 o 
  -3  -1   5     1221.21     1136.04     42.26 o 
  -2  -1   5     7497.00     7549.53     79.79 o 
  -1  -1   5     1630.72     1648.62     32.80 o 
   0  -1   5       72.91       71.33      8.41 o 
   1  -1   5     1453.41     1227.76     26.05 o 
   2  -1   5     2076.24     1968.16     55.24 o 
   3  -1   5       22.96       43.65     12.26 o 
   4  -1   5      434.23      444.79     23.55 o 
   5  -1   5      433.11      411.74     26.26 o 
   6  -1   5      102.96      130.86     30.10 o 
   7  -1   5      388.44      393.81     50.38 o 
   8  -1   5        1.85       -2.08     14.81 o 
   9  -1   5        7.70        9.91     14.65 o 
  10  -1   5      143.75      119.17     43.03 o 
 -12   0   5        1.32        0.93     20.09 o 
 -11   0   5      426.91      425.28     37.70 o 
 -10   0   5        0.70        7.13     21.27 o 
  -9   0   5     3705.01     3710.25    113.59 o 
  -8   0   5      629.09      632.00     38.81 o 
  -7   0   5     1043.58      973.88     45.70 o 
  -6   0   5      207.53      218.68     26.72 o 
  -5   0   5     2453.21     2416.87     62.75 o 
  -4   0   5     3071.86     2935.76     63.36 o 
  -3   0   5      100.64      118.74      9.22 o 
  -2   0   5      348.12      333.87     16.27 o 
  -1   0   5    14892.08    15180.58     86.10 o 
   0   0   5     5136.19     5602.11     63.17 o 
   1   0   5       75.15       61.60      9.92 o 
   2   0   5      911.33     1014.90     36.15 o 
   3   0   5      693.22      651.74     28.43 o 
   4   0   5      347.78      330.53     24.60 o 
   5   0   5     1870.49     1897.67     50.51 o 
   6   0   5       11.28        7.18     15.30 o 
   7   0   5      211.47      201.95     24.24 o 
   8   0   5      481.10      478.64     35.06 o 
   9   0   5      638.06      702.30     35.10 o 
  10   0   5       44.18       51.21     31.19 o 
 -13   1   5        0.80       20.15     18.85 o 
 -12   1   5       35.11       57.23     28.27 o 
 -11   1   5      123.93      141.92     25.48 o 
 -10   1   5      702.49      685.50     40.24 o 
  -9   1   5       70.28       56.61     20.83 o 
  -8   1   5      370.94      339.71     28.83 o 
  -7   1   5     1836.56     1789.53     59.96 o 
  -6   1   5     2369.25     2373.47     73.35 o 
  -5   1   5      127.56      127.11     18.23 o 
  -4   1   5     3422.18     3501.28     65.14 o 
  -3   1   5     2779.85     2965.71     41.40 o 
  -2   1   5        2.43       14.12      7.86 o 
  -1   1   5    13593.96    14822.21    107.65 o 
   0   1   5      733.96      783.89     20.88 o 
   1   1   5     1130.41     1274.63     34.29 o 
   2   1   5      654.73      574.21     36.36 o 
   3   1   5     1651.66     1518.35    136.59 o 
   4   1   5       31.07       48.97     16.01 o 
   5   1   5      199.62      197.57     21.89 o 
   6   1   5     2721.41     2767.21     68.81 o 
   7   1   5      226.91      196.09     22.89 o 
   8   1   5       90.52       85.82     20.68 o 
   9   1   5      304.42      335.19     28.74 o 
  10   1   5     1045.69     1047.98     46.01 o 
 -12   2   5      462.86      474.07     40.24 o 
 -11   2   5       97.59       73.10     20.09 o 
 -10   2   5        1.13       -3.53     16.37 o 
  -9   2   5       23.29       19.41     16.31 o 
  -8   2   5     2097.30     2005.61     69.38 o 
  -7   2   5       66.46       76.51     18.85 o 
  -6   2   5      180.06      133.93     22.32 o 
  -5   2   5     3160.85     3288.17     33.99 o 
  -4   2   5     1829.67     1824.51     32.85 o 
  -3   2   5     4484.13     4619.50     31.75 o 
  -2   2   5      499.73      487.64     14.01 o 
  -1   2   5      376.13      398.59     15.01 o 
   0   2   5     4815.13     5103.35     58.16 o 
   1   2   5     2816.25     2569.02     86.56 o 
   2   2   5       14.37       28.49     18.86 o 
   3   2   5     4715.99     5002.38    164.59 o 
   4   2   5     3470.42     3456.08    155.81 o 
   5   2   5      224.45      218.59     23.79 o 
   6   2   5       41.19       54.86     20.81 o 
   7   2   5      116.80      116.32     22.43 o 
   8   2   5      601.00      605.47     34.40 o 
   9   2   5      187.30      156.19     23.69 o 
  10   2   5        8.21       10.31     19.39 o 
 -12   3   5        4.43       33.36     26.17 o 
 -11   3   5     1016.65      924.15     42.35 o 
 -10   3   5       85.12       69.44     19.59 o 
  -9   3   5      492.17      429.37     28.46 o 
  -8   3   5        2.91       16.74     19.53 o 
  -7   3   5      166.63      172.68     21.33 o 
  -6   3   5     2006.00     1916.75     52.85 o 
  -5   3   5      483.97      449.82     10.83 o 
  -4   3   5      196.06      225.02     10.43 o 
  -3   3   5      161.89      175.33     11.26 o 
  -2   3   5     6697.04     6774.40     96.87 o 
  -1   3   5     1636.59     1642.49     50.97 o 
   0   3   5        1.32        7.63     12.03 o 
   1   3   5      390.51      299.84     19.01 o 
   2   3   5     7799.37     7272.19    320.93 o 
   3   3   5       96.75      105.33     23.69 o 
   4   3   5        7.04       33.61     28.58 o 
   5   3   5     1949.78     1985.98     98.00 o 
   6   3   5     1549.95     1539.63     62.01 o 
   7   3   5      542.62      589.83     47.93 o 
   8   3   5      311.78      317.91     29.38 o 
   9   3   5      323.41      339.90     31.33 o 
  10   3   5      223.01      211.78     29.54 o 
 -11   4   5        5.84       22.26     19.22 o 
 -10   4   5      246.22      221.10     22.63 o 
  -9   4   5        1.51       11.41     14.32 o 
  -8   4   5     1223.57     1210.61     33.35 o 
  -7   4   5      419.76      421.96      9.80 o 
  -6   4   5       78.81       89.12      6.86 o 
  -5   4   5     2988.49     3276.12     33.53 o 
  -4   4   5     6270.75     6540.70    110.85 o 
  -3   4   5       31.60       26.14      5.89 o 
  -2   4   5      421.37      408.16     15.33 o 
  -1   4   5     3540.48     3491.72     51.59 o 
   0   4   5     3784.60     3706.37     55.96 o 
   1   4   5       54.67       33.78     15.62 o 
   2   4   5      602.04      536.28     68.58 o 
   3   4   5     3472.43     3367.92     69.22 o 
   4   4   5        3.16       23.69     18.77 o 
   5   4   5      125.75      114.63     21.26 o 
   6   4   5       11.58        6.12     18.94 o 
   7   4   5        9.21       26.54     22.41 o 
   8   4   5     1501.48     1543.43    180.80 o 
   9   4   5      339.29      318.28     31.78 o 
 -10   5   5      559.34      552.14     30.20 o 
  -9   5   5      298.07      269.15     23.50 o 
  -8   5   5      130.84      111.87     16.31 o 
  -7   5   5     1481.48     1452.14     26.60 o 
  -6   5   5     1173.54     1135.53     30.02 o 
  -5   5   5        1.60        2.08      5.93 o 
  -4   5   5     2268.23     2551.60     41.27 o 
  -3   5   5     3984.26     4000.11     87.77 o 
  -2   5   5     5684.78     6182.51    119.14 o 
  -1   5   5      292.40      266.81     17.64 o 
   0   5   5      114.76       95.89     14.93 o 
   1   5   5       74.14       79.48     16.78 o 
   2   5   5     1058.57     1033.45     67.37 o 
   3   5   5     1179.36     1119.82     40.45 o 
   4   5   5       55.97       61.41     32.15 o 
   5   5   5       58.69       65.97     18.06 o 
   6   5   5     1952.29     1936.44     52.47 o 
   7   5   5      124.24      118.70     24.73 o 
   8   5   5       19.54       37.82     28.15 o 
   9   5   5       53.96       44.51     21.57 o 
  -9   6   5      151.67      171.31     22.20 o 
  -8   6   5     1020.36      970.95     26.78 o 
  -7   6   5      131.04      121.74     10.23 o 
  -6   6   5      224.10      204.89     20.19 o 
  -5   6   5     4056.72     4177.98    109.25 o 
  -4   6   5        2.97       11.57     11.33 o 
  -3   6   5     2925.98     3069.63    102.21 o 
  -2   6   5      294.72      326.71     29.85 o 
  -1   6   5     1635.43     1628.39    125.65 o 
   0   6   5     1455.26     1546.34     52.70 o 
   1   6   5     2065.72     1984.58     90.96 o 
   2   6   5       24.43       27.70     19.41 o 
   3   6   5     1178.73     1241.89     40.30 o 
   4   6   5     3563.75     3554.19     82.70 o 
   5   6   5     2730.68     2750.77     93.64 o 
   6   6   5      187.64      177.17     24.40 o 
   7   6   5      582.85      615.69     38.52 o 
   8   6   5      495.11      524.51     37.69 o 
   9   6   5        5.54       19.62     23.39 o 
  -9   7   5       17.48       15.07     15.93 o 
  -8   7   5      831.29      746.80     25.36 o 
  -7   7   5      192.47      183.60     17.93 o 
  -6   7   5      120.43      105.49     17.70 o 
  -5   7   5      592.17      535.48     27.19 o 
  -4   7   5       38.32       49.02     13.37 o 
  -3   7   5        5.98       11.01     11.99 o 
  -2   7   5     1672.50     1683.40     62.96 o 
  -1   7   5      284.07      246.11     20.55 o 
   0   7   5      221.57      229.77     19.71 o 
   1   7   5      712.42      712.61     31.58 o 
   2   7   5     3559.31     3651.26     78.80 o 
   3   7   5      842.63      820.26     42.12 o 
   4   7   5      218.91      220.66     26.21 o 
   5   7   5      170.47      183.02     23.98 o 
   6   7   5      463.63      454.36     37.33 o 
   7   7   5      134.75       99.53     23.88 o 
   8   7   5       64.82       64.74     24.82 o 
  -8   8   5      555.55      549.78     21.17 o 
  -7   8   5      810.31      804.94     27.23 o 
  -6   8   5        1.57       12.86     10.09 o 
  -5   8   5       21.25       31.59      9.45 o 
  -4   8   5     2759.66     2781.23    170.94 o 
  -3   8   5     1085.69     1081.61     38.44 o 
  -2   8   5       37.62       48.41     14.62 o 
  -1   8   5      823.37      827.33     32.66 o 
   0   8   5     3692.67     3551.99     76.67 o 
   1   8   5       59.21       34.25     19.58 o 
   2   8   5      314.06      309.73     26.17 o 
   3   8   5     1530.96     1508.47     59.84 o 
   4   8   5      267.87      247.10     28.64 o 
   5   8   5      569.65      554.43     35.11 o 
   6   8   5      279.21      251.06     29.17 o 
   7   8   5       15.40       14.27     19.91 o 
   8   8   5      186.95      166.27     29.07 o 
  -8   9   5       63.11       42.47     21.64 o 
  -7   9   5      324.56      332.33     19.65 o 
  -6   9   5     1115.62     1082.15     65.69 o 
  -5   9   5      576.36      568.54     38.69 o 
  -4   9   5      282.37      322.03     59.45 o 
  -3   9   5     3544.54     3496.06     84.48 o 
  -2   9   5     2382.06     2339.77     58.98 o 
  -1   9   5      160.89      135.70     17.36 o 
   0   9   5       24.35       12.23     16.22 o 
   1   9   5     1605.79     1735.24     53.31 o 
   2   9   5      140.26       89.86     18.26 o 
   3   9   5      680.64      707.07     43.99 o 
   4   9   5       52.43       63.64     28.01 o 
   5   9   5        0.69        8.43     24.74 o 
   6   9   5      418.89      423.47     35.85 o 
   7   9   5      128.43      161.56     28.38 o 
  -8  10   5     1333.08     1310.24     46.44 o 
  -7  10   5      139.39      117.00     41.11 o 
  -6  10   5      395.47      352.27     24.05 o 
  -5  10   5      344.09      374.85     28.55 o 
  -4  10   5     1167.15     1234.38     52.83 o 
  -3  10   5      243.75      281.74     64.17 o 
  -2  10   5      122.49      135.98     24.19 o 
  -1  10   5      745.80      721.19     33.69 o 
   0  10   5       43.77       55.62     18.54 o 
   1  10   5     1852.26     1853.63     49.05 o 
   2  10   5        1.84       10.09     19.09 o 
   3  10   5      167.30      147.02     27.44 o 
   4  10   5      974.70      990.37     46.59 o 
   5  10   5     2837.63     2890.79     69.10 o 
   6  10   5       37.02       45.09     22.42 o 
   7  10   5        5.14       25.11     28.46 o 
  -8  11   5       45.02       20.83     13.58 o 
  -7  11   5      404.00      415.61    103.36 o 
  -6  11   5      163.64      157.67     42.41 o 
  -5  11   5      334.02      342.54     33.61 o 
  -4  11   5      758.07      684.58     69.47 o 
  -3  11   5       66.53       78.73     18.70 o 
  -2  11   5     2177.51     2233.62     50.91 o 
  -1  11   5     1848.63     1807.90     56.05 o 
   0  11   5       21.99       12.08     19.16 o 
   1  11   5      480.87      469.92     36.36 o 
   2  11   5     2709.24     2619.24     63.81 o 
   3  11   5      774.59      839.81     42.51 o 
   4  11   5        0.63       16.48     21.25 o 
   5  11   5      172.92      176.54     33.14 o 
   6  11   5       20.98       36.15     23.24 o 
  -8  12   5      384.24      346.04     93.75 o 
  -7  12   5       90.41       74.09     44.70 o 
  -6  12   5        0.33       13.39     17.55 o 
  -5  12   5      100.40      107.39     32.43 o 
  -4  12   5      484.10      466.64     43.06 o 
  -3  12   5      898.36      937.42     38.02 o 
  -2  12   5      170.11      153.18     26.16 o 
  -1  12   5      387.53      354.60     28.45 o 
   0  12   5     3026.05     3265.24     66.59 o 
   1  12   5      301.12      292.10     42.75 o 
   2  12   5       11.36        3.02     20.48 o 
   3  12   5      179.89      159.76     30.20 o 
   4  12   5      985.51     1016.55     49.22 o 
   5  12   5       86.98       67.53     26.80 o 
  -7  13   5       19.31        9.18     14.01 o 
  -6  13   5     1393.70     1317.25     80.79 o 
  -5  13   5     1004.15     1051.88    101.81 o 
  -4  13   5       52.32       55.93     31.99 o 
  -3  13   5      246.49      231.41     40.26 o 
  -2  13   5     1273.79     1355.54    165.67 o 
  -1  13   5      409.03      381.67     34.23 o 
   0  13   5       10.20       16.20     19.87 o 
   1  13   5      268.14      299.89     30.59 o 
   2  13   5      289.06      331.54     33.05 o 
   3  13   5      243.57      239.12     32.72 o 
   4  13   5       67.63       52.69     22.10 o 
  -7  14   5       19.85       18.85     13.33 o 
  -6  14   5        2.55       20.96     13.95 o 
  -5  14   5      264.97      186.01     78.74 o 
  -3  14   5       77.96       75.52     32.43 o 
  -2  14   5        9.11       13.53     15.98 o 
  -1  14   5      384.01      352.00     30.15 o 
   0  14   5       17.88       24.64     21.26 o 
   1  14   5      351.39      420.95     42.38 o 
   2  14   5        1.65       -0.42     20.56 o 
  -4  15   5        0.38       38.57     27.16 o 
  -3  15   5      168.46      178.75     37.45 o 
  -2  15   5       51.24       50.35     41.36 o 
  -1  15   5      560.97      557.48     37.21 o 
   0  15   5       43.75       36.15     21.45 o 
  -2 -15   6      265.26      199.96     62.99 o 
  -1 -15   6       13.06       18.04     28.09 o 
   0 -15   6        3.06       11.97     32.18 o 
  -5 -14   6      287.70      351.34     74.31 o 
  -4 -14   6     1496.40     1521.67     49.88 o 
  -3 -14   6       78.15       83.57     21.99 o 
  -2 -14   6       57.78       44.58     29.14 o 
  -1 -14   6     1514.80     1395.68     80.29 o 
   0 -14   6      775.17      786.01     63.12 o 
   1 -14   6        0.59       -7.87     32.30 o 
   2 -14   6      279.64      313.24     48.61 o 
   3 -14   6     1230.64     1288.54     76.57 o 
  -7 -13   6      762.73      781.17    136.93 o 
  -6 -13   6     1219.28     1236.44     46.00 o 
  -5 -13   6       57.57       62.79     18.30 o 
  -4 -13   6       14.09       30.15     15.92 o 
  -3 -13   6     2293.96     2343.19     54.79 o 
  -2 -13   6      767.72      810.11     36.82 o 
  -1 -13   6        5.78       -0.60     13.15 o 
   0 -13   6      479.92      507.31     48.24 o 
   1 -13   6     1610.48     1504.07     75.64 o 
   2 -13   6        7.08       36.58     30.51 o 
   3 -13   6      135.98      117.43     40.55 o 
   4 -13   6      313.51      373.88     48.92 o 
  -8 -12   6      411.94      438.38     44.76 o 
  -7 -12   6        0.37       20.97     21.67 o 
  -6 -12   6      146.50      151.53     34.69 o 
  -5 -12   6     1151.03     1165.58     51.00 o 
  -4 -12   6      102.11      105.07     23.71 o 
  -3 -12   6       73.29       64.95     40.21 o 
  -2 -12   6      749.80      756.80     33.31 o 
  -1 -12   6      668.86      687.78     51.80 o 
   0 -12   6     1096.22      990.31     59.83 o 
   1 -12   6      370.68      333.89     45.51 o 
   2 -12   6      243.57      192.95     38.57 o 
   3 -12   6        4.41       -4.53     33.11 o 
   4 -12   6     1042.68      967.49     70.93 o 
   5 -12   6      488.93      559.58     56.67 o 
   6 -12   6        1.00       33.17     45.32 o 
  -9 -11   6       15.98        7.16     16.52 o 
  -8 -11   6      405.93      469.73    106.02 o 
  -7 -11   6      378.70      299.50     40.84 o 
  -6 -11   6      266.04      201.64     36.81 o 
  -5 -11   6      175.40      170.17     32.02 o 
  -4 -11   6      598.80      676.87     82.87 o 
  -3 -11   6       64.45       62.37     17.29 o 
  -2 -11   6     1342.20     1291.19     39.84 o 
  -1 -11   6      432.43      425.73     28.62 o 
   0 -11   6       22.24       23.69     11.67 o 
   1 -11   6     1343.12     1349.00     67.09 o 
   2 -11   6     2548.96     2663.64     93.00 o 
   3 -11   6       12.77       29.39     29.82 o 
   4 -11   6      227.52      192.83     45.14 o 
   5 -11   6     1433.27     1583.49     88.42 o 
   6 -11   6      978.66      982.56     77.57 o 
 -10 -10   6      292.38      335.50     56.61 o 
  -9 -10   6      900.67      949.21     61.54 o 
  -8 -10   6       55.64       70.00     18.04 o 
  -7 -10   6       17.26       31.11     13.47 o 
  -6 -10   6      318.54      326.12     38.72 o 
  -5 -10   6       14.12        9.94     12.10 o 
  -4 -10   6     2585.75     2685.89     54.04 o 
  -3 -10   6       55.98       57.30     15.33 o 
  -2 -10   6       18.79       22.69     16.32 o 
  -1 -10   6      987.41     1041.69     33.69 o 
   0 -10   6      766.61      920.71     30.69 o 
   1 -10   6      136.91      138.97     15.33 o 
   2 -10   6      130.93      160.84     36.15 o 
   3 -10   6     3700.92     3843.56    106.58 o 
   4 -10   6      564.38      567.88     51.40 o 
   5 -10   6       49.91       28.27     30.44 o 
   6 -10   6      224.37      240.51     44.77 o 
   7 -10   6      283.67      238.65     47.31 o 
 -10  -9   6      466.18      505.32     55.62 o 
  -9  -9   6       94.74       88.13     22.00 o 
  -8  -9   6      106.72       97.18     29.54 o 
  -7  -9   6      486.09      460.11     41.21 o 
  -6  -9   6     1344.53     1296.16     39.48 o 
  -5  -9   6      467.71      484.21     36.84 o 
  -4  -9   6      177.46      167.81     22.06 o 
  -3  -9   6     2535.96     2571.57     62.69 o 
  -2  -9   6     2991.57     2975.09     67.20 o 
  -1  -9   6       42.37       46.66     14.00 o 
   0  -9   6      631.80      667.21     71.02 o 
   1  -9   6     3569.33     3600.16     83.73 o 
   2  -9   6     1258.27     1189.23     28.65 o 
   3  -9   6      546.88      499.43     54.07 o 
   4  -9   6       53.95       56.24     42.41 o 
   5  -9   6       65.23       65.04     34.10 o 
   6  -9   6      195.82      173.48     43.40 o 
   7  -9   6        6.40       13.64     31.81 o 
   8  -9   6        7.38       40.55     44.08 o 
 -11  -8   6       25.51       42.97     38.94 o 
 -10  -8   6       23.84       26.85     41.42 o 
  -9  -8   6      475.31      488.05     28.92 o 
  -8  -8   6      383.81      362.45     38.60 o 
  -7  -8   6      131.93       94.89     19.61 o 
  -6  -8   6       22.06       33.20     13.59 o 
  -5  -8   6     1682.82     1706.44     68.98 o 
  -4  -8   6      223.78      240.92     21.63 o 
  -3  -8   6      157.65      146.59     20.28 o 
  -2  -8   6      171.85      180.20     18.13 o 
  -1  -8   6     4418.61     4432.16     85.11 o 
   0  -8   6        6.89       18.51     10.93 o 
   1  -8   6      506.30      469.98     26.73 o 
   2  -8   6     1186.35     1159.37     60.42 o 
   3  -8   6        2.07       13.57      8.49 o 
   4  -8   6     1234.10     1277.88     65.60 o 
   5  -8   6      772.94      817.69     68.70 o 
   6  -8   6      157.45      119.67     35.28 o 
   7  -8   6      590.92      577.49     54.93 o 
   8  -8   6      846.34      990.00     67.09 o 
 -11  -7   6       53.81       72.54     40.24 o 
 -10  -7   6      761.82      628.96     51.90 o 
  -9  -7   6       20.92       19.13      9.66 o 
  -8  -7   6      177.46      208.64     41.54 o 
  -7  -7   6     1357.02     1411.52     62.52 o 
  -6  -7   6      142.24      144.46     26.50 o 
  -5  -7   6      372.80      373.38     28.64 o 
  -4  -7   6     4202.70     4208.37     82.83 o 
  -3  -7   6      638.17      606.78     26.48 o 
  -2  -7   6     1498.42     1491.60     40.32 o 
  -1  -7   6     1962.44     1909.54     46.59 o 
   0  -7   6      450.04      437.33     21.28 o 
   1  -7   6       24.58       29.30     10.98 o 
   2  -7   6     1611.01     1638.60     40.57 o 
   3  -7   6     2185.52     2134.82     48.29 o 
   4  -7   6      882.90      859.47     21.92 o 
   5  -7   6      225.63      246.15     44.39 o 
   6  -7   6       86.76       67.83     34.41 o 
   7  -7   6     1094.17     1128.02     77.32 o 
   8  -7   6      486.78      518.10     55.93 o 
 -12  -6   6      198.58      145.89     46.50 o 
 -11  -6   6      288.18      309.39     48.86 o 
 -10  -6   6        2.64       23.56     29.14 o 
  -9  -6   6      455.15      485.51     25.71 o 
  -8  -6   6      191.21      146.67     16.41 o 
  -7  -6   6      553.07      525.66     26.96 o 
  -6  -6   6      282.21      307.47     33.35 o 
  -5  -6   6      736.68      723.22     28.42 o 
  -4  -6   6      454.95      435.07     22.10 o 
  -3  -6   6      159.51      147.72     15.39 o 
  -2  -6   6      682.89      636.78     24.01 o 
  -1  -6   6     1202.31     1146.70     35.61 o 
   0  -6   6    11352.49    12007.73    142.36 o 
   1  -6   6      196.23      183.53     14.79 o 
   2  -6   6      621.24      600.83     38.20 o 
   3  -6   6      975.20      898.23     29.36 o 
   4  -6   6     3142.64     3112.66     70.68 o 
   5  -6   6      131.05      114.57     16.12 o 
   6  -6   6       89.12       88.35     34.78 o 
   7  -6   6     1964.43     2126.02    116.38 o 
   8  -6   6      369.81      324.65     45.08 o 
   9  -6   6      286.51      272.81     43.40 o 
 -12  -5   6        1.67        4.22     24.24 o 
 -11  -5   6      186.67      156.81     47.43 o 
 -10  -5   6       61.89       46.69     38.50 o 
  -9  -5   6        1.50        7.40      8.34 o 
  -8  -5   6       86.98       68.55     12.79 o 
  -7  -5   6      676.79      692.66     25.55 o 
  -6  -5   6     1132.43     1157.41     38.89 o 
  -5  -5   6     1144.59     1243.90     62.59 o 
  -4  -5   6       31.63       38.07     11.37 o 
  -3  -5   6     1931.71     1951.72     48.55 o 
  -2  -5   6     7336.87     7430.14     87.71 o 
  -1  -5   6      234.68      227.50     15.62 o 
   0  -5   6       85.97       90.19     13.06 o 
   1  -5   6     1332.19     1216.03     33.28 o 
   2  -5   6     3484.76     3388.96     59.43 o 
   3  -5   6      187.65      172.26     11.25 o 
   4  -5   6     1764.95     1715.78     60.02 o 
   5  -5   6     1512.58     1512.65     54.03 o 
   6  -5   6      243.64      265.62     46.01 o 
   7  -5   6     2009.06     2145.30     85.94 o 
   8  -5   6       58.57       31.31     29.27 o 
   9  -5   6       11.71       23.44     38.50 o 
 -12  -4   6      193.68      276.22     52.83 o 
 -11  -4   6      133.74       89.53     25.67 o 
 -10  -4   6       44.08       49.23     28.58 o 
  -9  -4   6       73.85       57.85     13.88 o 
  -8  -4   6     1931.98     1801.64     43.48 o 
  -7  -4   6      139.53       96.91     31.58 o 
  -6  -4   6        5.31       12.68      6.42 o 
  -5  -4   6     2627.89     2661.45     45.82 o 
  -4  -4   6     3659.27     3918.02    176.09 o 
  -3  -4   6        0.64       13.47     14.03 o 
  -2  -4   6       14.06       21.57     11.29 o 
  -1  -4   6     8537.74     8529.15    151.07 o 
   0  -4   6     1034.92     1046.31     30.77 o 
   1  -4   6       53.04       51.96      8.71 o 
   2  -4   6      819.80      791.64     21.11 o 
   3  -4   6      786.24      759.03     25.73 o 
   4  -4   6      308.90      260.41     33.16 o 
   5  -4   6      100.81       76.57     21.67 o 
   6  -4   6      593.81      640.12     71.89 o 
   7  -4   6       31.36       43.03     45.45 o 
   8  -4   6      620.34      622.51     53.69 o 
   9  -4   6      358.48      350.75     44.95 o 
 -13  -3   6       97.43      106.58     41.48 o 
 -12  -3   6      224.07      224.14     38.07 o 
 -11  -3   6      121.72      163.13     33.30 o 
 -10  -3   6      308.47      295.75     37.39 o 
  -9  -3   6       58.19       62.24     11.59 o 
  -8  -3   6       37.12       33.72      5.28 o 
  -7  -3   6     2079.74     2104.46     44.65 o 
  -6  -3   6     2042.23     2047.16     40.61 o 
  -5  -3   6     2053.89     2061.55     42.68 o 
  -4  -3   6      338.23      357.63     14.00 o 
  -3  -3   6     6897.65     7220.45     99.95 o 
  -2  -3   6       91.19      104.26     13.27 o 
  -1  -3   6      281.95      287.03     18.29 o 
   0  -3   6      483.80      444.26     20.34 o 
   1  -3   6      263.94      259.22     14.00 o 
   2  -3   6     4802.44     4661.00    113.28 o 
   3  -3   6     1701.02     1642.64     67.71 o 
   4  -3   6        0.55       10.74     14.61 o 
   5  -3   6     1179.92     1207.84     36.35 o 
   6  -3   6     2672.62     2664.90     78.09 o 
   7  -3   6      729.17      709.68     84.73 o 
   8  -3   6        1.44       37.57     30.26 o 
   9  -3   6      177.40      208.21     47.18 o 
 -13  -2   6      141.73      102.80     30.01 o 
 -12  -2   6      340.65      256.69     37.45 o 
 -11  -2   6       82.67       53.69     26.79 o 
 -10  -2   6      278.14      249.31     37.95 o 
  -9  -2   6      380.45      374.19     38.01 o 
  -8  -2   6        4.21        9.74      3.74 o 
  -7  -2   6      560.26      565.11     10.41 o 
  -6  -2   6     2119.52     2243.76     24.73 o 
  -5  -2   6     2459.93     2627.69     51.28 o 
  -4  -2   6       28.70       19.47      7.80 o 
  -3  -2   6     5284.70     5788.33    110.26 o 
  -2  -2   6      193.84      176.94     12.70 o 
  -1  -2   6       21.97       27.38     10.17 o 
   0  -2   6     2682.32     2466.49     46.75 o 
   1  -2   6     1779.65     1621.12    150.79 o 
   2  -2   6      207.81      211.14     26.66 o 
   3  -2   6     2354.12     2270.76     98.74 o 
   4  -2   6     4692.57     4776.99    152.93 o 
   5  -2   6       65.66       55.01     14.90 o 
   6  -2   6      357.74      330.40     24.64 o 
   7  -2   6     1181.28     1205.03     42.75 o 
   8  -2   6      578.83      559.51     30.93 o 
   9  -2   6       17.72       29.89     42.29 o 
 -13  -1   6      168.53       99.89     23.44 o 
 -12  -1   6       44.04       59.83     26.91 o 
 -11  -1   6      682.26      628.59     51.46 o 
 -10  -1   6      179.97      150.42     32.74 o 
  -9  -1   6      224.17      157.05     28.83 o 
  -8  -1   6      104.05      135.97     26.35 o 
  -7  -1   6      624.66      598.95     38.32 o 
  -6  -1   6     1166.94     1187.40     29.95 o 
  -5  -1   6      314.21      306.19     10.33 o 
  -4  -1   6      512.12      452.69     15.85 o 
  -3  -1   6      975.65      889.56     40.69 o 
  -2  -1   6     4217.66     3974.59     94.92 o 
  -1  -1   6      203.53      151.52     11.40 o 
   0  -1   6       98.44      107.65     20.63 o 
   1  -1   6     2410.59     2333.98    142.54 o 
   3  -1   6        1.60       18.99     14.77 o 
   4  -1   6      208.32      217.30     39.46 o 
   5  -1   6     2340.21     2318.96     67.27 o 
   6  -1   6      333.85      340.12     25.30 o 
   7  -1   6      197.68      183.99     22.03 o 
   8  -1   6        2.59       13.02     16.08 o 
   9  -1   6        1.04        1.86     31.19 o 
  10  -1   6       34.79       30.01     29.89 o 
 -13   0   6        1.97        8.80     22.14 o 
 -12   0   6      165.17      136.59     29.08 o 
 -11   0   6       27.39       41.54     34.04 o 
 -10   0   6        1.56      -18.41     23.81 o 
  -9   0   6       23.10       26.91     23.56 o 
  -8   0   6     3271.88     3286.40     97.78 o 
  -7   0   6        5.62       13.64     21.02 o 
  -6   0   6      275.74      275.04     27.84 o 
  -5   0   6      618.87      603.31     14.97 o 
  -4   0   6     7964.11     8301.30    132.62 o 
  -3   0   6     4660.28     4842.48     79.93 o 
  -2   0   6      723.46      732.62     18.53 o 
  -1   0   6     1341.31     1122.36     23.42 o 
   0   0   6      201.61      182.43     21.37 o 
   1   0   6      277.97      317.71     30.59 o 
   2   0   6     1720.16     1644.85     57.72 o 
   3   0   6      723.28      636.20     29.97 o 
   4   0   6       76.32       74.78     17.42 o 
   5   0   6      663.77      594.85     29.23 o 
   6   0   6      300.61      290.69     24.62 o 
   7   0   6       40.72       35.69     17.38 o 
   8   0   6      165.48      143.67     45.14 o 
   9   0   6       40.50       34.35     32.61 o 
 -13   1   6        8.01       14.82     27.03 o 
 -12   1   6       34.34       40.61     21.02 o 
 -11   1   6        5.45        7.69     20.34 o 
 -10   1   6      276.19      268.35     33.61 o 
  -9   1   6      791.28      705.96     40.74 o 
  -8   1   6        5.55        7.44     21.08 o 
  -7   1   6     1350.29     1350.30     53.07 o 
  -6   1   6     4649.24     4844.10    135.04 o 
  -5   1   6      303.19      315.19      9.99 o 
  -4   1   6      158.77      172.55     12.78 o 
  -3   1   6     4705.67     4646.06     46.64 o 
  -2   1   6     3220.42     3371.36     86.75 o 
  -1   1   6        7.83       12.69     11.45 o 
   0   1   6       94.75      117.02     21.49 o 
   2   1   6     4508.92     4613.17    146.57 o 
   3   1   6     2565.12     2669.62    190.29 o 
   4   1   6      106.81       98.97     21.77 o 
   5   1   6       35.10      111.15     46.01 o 
   6   1   6     1647.02     1730.53    128.50 o 
   7   1   6      864.95      897.66     81.63 o 
   8   1   6       18.56        8.63     16.31 o 
   9   1   6      428.14      407.42     31.94 o 
 -13   2   6       55.84       58.16     23.62 o 
 -12   2   6       59.99       39.19     18.04 o 
 -11   2   6      154.05       97.34     23.13 o 
 -10   2   6       26.93       38.81     20.65 o 
  -9   2   6     1236.85     1275.40     51.83 o 
  -8   2   6      128.92      141.37     23.93 o 
  -7   2   6        6.69        9.92     17.98 o 
  -6   2   6       84.38       98.65     19.96 o 
  -5   2   6     2543.10     2490.22     37.77 o 
  -4   2   6       68.91       90.17     18.48 o 
  -3   2   6     1779.36     1661.43     68.82 o 
  -2   2   6     2614.01     2613.02     82.37 o 
  -1   2   6      141.09      155.70     21.83 o 
   0   2   6      462.26      370.98     64.11 o 
   1   2   6     7888.14     8026.25     97.61 o 
   2   2   6     1879.01     1914.56     53.16 o 
   3   2   6       11.99       25.58     16.63 o 
   4   2   6     1543.33     1489.51    130.18 o 
   5   2   6      482.29      464.27     44.24 o 
   6   2   6      227.90      233.58     32.06 o 
   7   2   6      546.94      504.57     32.40 o 
   8   2   6      285.72      302.48     31.95 o 
   9   2   6        9.38       20.23     22.94 o 
 -12   3   6      256.39      223.71     37.82 o 
 -11   3   6       78.03      102.12     27.41 o 
 -10   3   6      127.13       86.18     21.08 o 
  -9   3   6      256.51      219.49     31.31 o 
  -8   3   6       94.81       86.68     19.34 o 
  -7   3   6     1616.13     1623.48     58.16 o 
  -6   3   6        2.92        9.23      4.74 o 
  -5   3   6      251.08      238.91      9.35 o 
  -4   3   6      275.09      263.37     14.19 o 
  -3   3   6      460.47      443.10     14.04 o 
  -2   3   6     3243.69     3268.03     41.57 o 
  -1   3   6     2820.50     2667.54     52.39 o 
   0   3   6       45.42       42.96     14.09 o 
   1   3   6    10593.60    11313.85    358.19 o 
   2   3   6     1662.53     1617.93     49.94 o 
   3   3   6      698.06      678.49     31.60 o 
   4   3   6      150.94      141.37     24.87 o 
   5   3   6      461.49      458.93     48.77 o 
   6   3   6     1711.37     1794.74     67.71 o 
   7   3   6       15.43       35.69     23.69 o 
   8   3   6       76.57       68.71     19.77 o 
   9   3   6       56.73       29.65     19.93 o 
 -11   4   6       60.12       71.86     21.76 o 
 -10   4   6      147.71      175.10     27.84 o 
  -9   4   6      212.73      207.28     23.31 o 
  -8   4   6     1351.39     1436.61     56.30 o 
  -7   4   6      654.76      648.46     17.31 o 
  -6   4   6       95.38       75.62      6.51 o 
  -5   4   6      118.33       99.81      8.23 o 
  -4   4   6     3136.27     2921.12     60.45 o 
  -3   4   6     2908.87     3176.25     50.37 o 
  -2   4   6       52.63       58.72     13.40 o 
  -1   4   6     4442.13     4337.15    154.02 o 
   0   4   6     9049.58     9203.92    385.32 o 
   1   4   6       25.00       18.51     18.07 o 
   2   4   6      202.56      177.84     20.36 o 
   3   4   6     3774.15     3773.51     81.48 o 
   4   4   6      878.21      824.19     48.21 o 
   5   4   6     1684.77     1691.41     65.55 o 
   6   4   6       47.75       56.58     20.73 o 
   7   4   6      401.00      405.18     33.34 o 
   8   4   6        1.33       14.65     23.86 o 
   9   4   6      500.37      514.97     37.69 o 
 -10   5   6      166.97      168.34     20.34 o 
  -9   5   6      196.16      175.78     24.62 o 
  -8   5   6      226.01      260.76     21.30 o 
  -7   5   6      181.75      193.16      9.19 o 
  -6   5   6     2589.90     2634.91     41.04 o 
  -5   5   6     1428.94     1419.08     26.13 o 
  -4   5   6     1581.23     1662.67     71.92 o 
  -3   5   6     3602.38     3731.81     77.16 o 
  -2   5   6     1776.14     1698.03     45.49 o 
  -1   5   6      998.42      972.11     57.88 o 
   0   5   6      105.60      117.84     16.46 o 
   1   5   6     3131.15     3070.72     87.02 o 
   2   5   6      177.59      156.07     21.05 o 
   3   5   6      647.62      614.99     29.64 o 
   4   5   6      207.10      215.02     29.70 o 
   5   5   6      523.67      507.71     31.54 o 
   6   5   6      471.56      470.02     35.13 o 
   7   5   6      198.65      190.57     28.15 o 
   8   5   6        3.91        3.47     21.52 o 
   9   5   6      254.63      233.89     30.59 o 
 -10   6   6      140.83      126.49     21.64 o 
  -9   6   6      900.23      816.83     33.48 o 
  -8   6   6      995.25     1074.02     24.46 o 
  -7   6   6      223.50      239.06     21.07 o 
  -6   6   6      300.29      301.10     11.97 o 
  -5   6   6     1753.68     1727.11     34.98 o 
  -4   6   6     1538.72     1419.56     47.18 o 
  -3   6   6      912.00      890.06     62.68 o 
  -2   6   6      305.62      317.21     32.94 o 
  -1   6   6      824.25      809.39     31.12 o 
   0   6   6      308.82      253.08     22.60 o 
   1   6   6     2302.13     2281.51     57.84 o 
   2   6   6      547.65      542.34     30.52 o 
   3   6   6      415.98      418.31     29.50 o 
   4   6   6     2434.11     2482.32     85.93 o 
   5   6   6      519.76      535.33     35.40 o 
   6   6   6      195.68      165.92     26.95 o 
   7   6   6       33.96       38.63     24.19 o 
   8   6   6      117.70      124.26     26.64 o 
  -9   7   6       84.88       72.17     16.37 o 
  -8   7   6      139.19      139.79     11.79 o 
  -7   7   6     1855.98     1952.91    120.81 o 
  -6   7   6       15.46       10.62      9.55 o 
  -5   7   6      184.92      189.71     18.46 o 
  -4   7   6      344.20      377.14     25.25 o 
  -3   7   6      518.12      551.32     24.47 o 
  -2   7   6      658.75      708.88     31.39 o 
  -1   7   6     2695.63     2772.34     80.23 o 
   0   7   6       18.51       22.89     17.02 o 
   1   7   6      342.12      330.47     27.45 o 
   2   7   6      781.94      809.26     36.36 o 
   3   7   6     1017.94      973.65     66.87 o 
   4   7   6      126.34      152.61     27.62 o 
   5   7   6     1202.19     1186.95     83.64 o 
   6   7   6     1440.30     1373.22     60.59 o 
   7   7   6       11.70       20.80     23.52 o 
   8   7   6       93.38       67.40     25.76 o 
  -8   8   6      204.13      166.23     19.22 o 
  -7   8   6      389.73      364.57     26.66 o 
  -6   8   6       33.01       18.55      8.29 o 
  -5   8   6       48.11       51.74     14.31 o 
  -4   8   6     1537.49     1509.38     52.96 o 
  -3   8   6      627.95      627.69     38.29 o 
  -2   8   6        4.03        9.80     14.82 o 
  -1   8   6     1425.88     1383.04     43.08 o 
   0   8   6     5905.19     5981.00    119.58 o 
   1   8   6      282.48      319.30     26.90 o 
   2   8   6      878.68      869.78     38.48 o 
   3   8   6      638.13      632.37     35.46 o 
   4   8   6      503.74      441.46    120.25 o 
   5   8   6       13.08       32.69     23.48 o 
   6   8   6        9.75       -0.95     25.17 o 
   7   8   6       20.90       24.95     20.67 o 
  -8   9   6       26.63       23.13     10.79 o 
  -7   9   6       16.50       20.36     10.66 o 
  -6   9   6      983.33      966.39     29.00 o 
  -5   9   6     1435.02     1425.44     52.38 o 
  -4   9   6      697.00      655.68     28.88 o 
  -3   9   6      831.54      816.58     41.08 o 
  -2   9   6     2691.16     2795.62    144.78 o 
  -1   9   6       87.76       89.43     30.23 o 
   0   9   6       15.28       29.08     20.68 o 
   1   9   6      294.15      289.23     30.87 o 
   2   9   6     1524.58     1465.40    185.20 o 
   3   9   6       76.42       68.55     27.45 o 
   4   9   6        0.31       17.28     23.10 o 
   5   9   6       62.89       38.76     19.53 o 
   6   9   6        5.37       29.87     25.83 o 
   7   9   6      334.05      299.65     37.40 o 
  -8  10   6      694.01      651.34     36.46 o 
  -7  10   6      124.66      115.33     53.51 o 
  -6  10   6      202.11      203.18     25.24 o 
  -5  10   6     2147.91     2124.18     43.91 o 
  -4  10   6     1744.97     1826.38    101.25 o 
  -3  10   6      734.57      827.29     46.73 o 
  -2  10   6       12.63       20.44     18.35 o 
  -1  10   6     1900.69     1852.55     95.08 o 
   0  10   6      914.48      853.91     39.81 o 
   1  10   6      298.43      320.47     28.98 o 
   2  10   6      109.78       98.74     24.12 o 
   3  10   6        3.16        6.22     20.10 o 
   4  10   6      264.40      281.24     37.09 o 
   5  10   6       60.09       68.14     26.49 o 
   6  10   6      264.90      251.24     32.35 o 
  -8  11   6       38.44       23.00     14.94 o 
  -7  11   6      820.07      803.68     48.49 o 
  -5  11   6      221.68      228.36     30.44 o 
  -4  11   6     1088.14     1114.54     40.38 o 
  -3  11   6      406.96      407.06     36.01 o 
  -2  11   6        3.67       20.75     19.52 o 
  -1  11   6     1302.36     1186.74     43.74 o 
   0  11   6        2.29       13.11     18.26 o 
   1  11   6       51.18       48.80     22.86 o 
   2  11   6      615.95      589.00     37.61 o 
   3  11   6      997.83     1017.95     47.90 o 
   4  11   6       17.20       27.77     22.89 o 
   5  11   6       66.10       77.82     26.20 o 
  -7  12   6      167.95      152.71     69.57 o 
  -6  12   6       74.47       68.20     27.53 o 
  -5  12   6      268.49      283.42     34.29 o 
  -4  12   6      643.82      591.35     43.30 o 
  -3  12   6       95.28       94.43     21.14 o 
  -2  12   6        2.55       14.25     19.27 o 
  -1  12   6       44.45       54.88     21.80 o 
   0  12   6     3352.53     3403.76    176.55 o 
   1  12   6      412.60      437.53     38.60 o 
   2  12   6       74.22       69.99     22.55 o 
   3  12   6      572.19      498.23     36.67 o 
   4  12   6      527.27      594.14     46.94 o 
  -6  13   6      276.14      227.36     38.26 o 
  -5  13   6      242.82      261.59     34.91 o 
  -4  13   6       38.67       36.26     16.88 o 
  -3  13   6      353.98      309.10     39.29 o 
  -2  13   6     1530.33     1639.32     81.78 o 
  -1  13   6      767.28      870.84     43.99 o 
   0  13   6        7.89        6.66     20.23 o 
   1  13   6      102.16       97.72     26.30 o 
   2  13   6      812.68      769.25     42.24 o 
   3  13   6        5.96       29.23     24.56 o 
  -6  14   6       33.30       28.46     28.21 o 
  -5  14   6      169.37      121.84     35.03 o 
  -4  14   6     1179.15     1172.72     63.99 o 
  -3  14   6      147.80      107.90     25.75 o 
  -2  14   6       31.91       43.17     20.20 o 
  -1  14   6      462.09      463.86     36.37 o 
   0  14   6      209.21      197.12     32.15 o 
   1  14   6       73.89       59.67     22.75 o 
  -5 -14   7        4.07       24.50     18.36 o 
  -4 -14   7      403.68      345.54     39.56 o 
  -3 -14   7      110.92      150.17     28.40 o 
  -2 -14   7        1.52       14.14     27.47 o 
  -1 -14   7      592.95      623.07     56.48 o 
   0 -14   7     1351.84     1432.27     79.43 o 
   1 -14   7       47.09       68.51     44.27 o 
   2 -14   7      189.59      227.12     54.07 o 
  -6 -13   7      937.80      973.28     53.19 o 
  -5 -13   7       12.68        6.62     12.11 o 
  -4 -13   7       46.62       59.20     20.66 o 
  -3 -13   7     1642.86     1718.53     70.44 o 
  -2 -13   7     1186.40     1152.65     43.10 o 
  -1 -13   7        1.06       31.62     30.82 o 
   0 -13   7      338.88      435.26     49.85 o 
   1 -13   7     2477.45     2432.06    110.80 o 
   2 -13   7      150.25      158.23     32.43 o 
   3 -13   7       43.51       69.63     37.70 o 
   4 -13   7      217.77      313.24     55.62 o 
  -8 -12   7      317.80      302.69     43.50 o 
  -7 -12   7        0.57        4.89     13.35 o 
  -6 -12   7       51.53       44.17     15.83 o 
  -5 -12   7     1475.14     1517.36     50.50 o 
  -4 -12   7      634.95      676.94     38.40 o 
  -3 -12   7      177.87      174.41     24.13 o 
  -2 -12   7      781.57      779.07     34.11 o 
  -1 -12   7     1761.75     1773.41     63.17 o 
   0 -12   7       34.44       45.88     28.58 o 
   1 -12   7      109.18       61.82     30.32 o 
   2 -12   7      245.00      266.86     44.77 o 
   3 -12   7      126.91      105.65     48.80 o 
   4 -12   7      650.39      699.52     62.44 o 
   5 -12   7       19.01       21.45     34.60 o 
  -9 -11   7      161.44      161.77     43.90 o 
  -8 -11   7       38.59       32.28     17.53 o 
  -7 -11   7      938.37      965.14     43.00 o 
  -6 -11   7       66.91       70.45     23.41 o 
  -5 -11   7       17.42       21.21     12.58 o 
  -4 -11   7     1217.76     1176.06     40.71 o 
  -3 -11   7      527.73      537.10     30.41 o 
  -2 -11   7      902.96      830.21     33.75 o 
  -1 -11   7      756.27      746.71     31.18 o 
   0 -11   7      591.01      593.42     27.49 o 
   1 -11   7       28.27        7.69     28.89 o 
   2 -11   7     1418.14     1493.96     89.72 o 
   3 -11   7      419.38      383.80     49.42 o 
   4 -11   7       63.40       79.86     29.45 o 
   5 -11   7      833.63      955.65     67.58 o 
   6 -11   7      736.59      806.04     67.40 o 
 -10 -10   7      211.59      308.15     52.27 o 
  -9 -10   7      354.43      336.80     47.99 o 
  -8 -10   7       30.78       31.30     17.95 o 
  -7 -10   7       27.96       25.35     23.22 o 
  -6 -10   7      644.72      641.37     40.17 o 
  -5 -10   7      115.84      117.79     18.25 o 
  -4 -10   7      589.09      554.86     29.15 o 
  -3 -10   7      118.23      143.40     20.74 o 
  -2 -10   7      803.73      798.30     32.25 o 
  -1 -10   7     1177.17     1117.32     48.49 o 
   0 -10   7     2206.01     2174.64     43.22 o 
   1 -10   7      198.74      216.63     19.66 o 
   2 -10   7      178.08      146.26     39.00 o 
   3 -10   7     3680.79     3759.05    105.22 o 
   4 -10   7     1221.55     1259.22     85.44 o 
   5 -10   7       13.69       36.89     32.61 o 
   6 -10   7      207.89      234.31     45.57 o 
 -10  -9   7       22.56       37.95     29.45 o 
  -9  -9   7        1.48       21.73     20.49 o 
  -8  -9   7      230.41      205.44     37.30 o 
  -7  -9   7       21.33       26.26     13.86 o 
  -6  -9   7     1232.44     1248.80    123.26 o 
  -5  -9   7        2.07       19.98     18.40 o 
  -4  -9   7      616.17      591.34     29.13 o 
  -3  -9   7      294.11      301.46     23.02 o 
  -2  -9   7     3695.71     3791.05     83.04 o 
  -1  -9   7      311.25      309.36     22.50 o 
   0  -9   7       47.86       61.11     25.48 o 
   1  -9   7      840.63      930.19     28.50 o 
   2  -9   7      809.51      839.91     71.33 o 
   3  -9   7      113.36       93.25     34.97 o 
   4  -9   7      302.17      297.30     46.69 o 
   5  -9   7     1299.83     1282.34     87.67 o 
   6  -9   7       17.43       16.80     32.06 o 
   7  -9   7      220.67      219.80     51.28 o 
 -11  -8   7        0.42        6.39     26.41 o 
 -10  -8   7       88.94      106.89     43.40 o 
  -9  -8   7       86.95      110.37     21.62 o 
  -8  -8   7      516.44      504.19     41.32 o 
  -7  -8   7       20.97       35.49     23.87 o 
  -6  -8   7        6.70        4.27     14.14 o 
  -5  -8   7     3314.23     3363.92    104.65 o 
  -4  -8   7     3124.35     3027.33     70.32 o 
  -3  -8   7     1117.34     1102.53     38.25 o 
  -2  -8   7      547.51      572.67     34.78 o 
  -1  -8   7     5227.21     5241.42    102.18 o 
   0  -8   7     1297.02     1275.56     38.88 o 
   1  -8   7      187.27      163.49     18.41 o 
   2  -8   7      896.44      902.80     27.95 o 
   3  -8   7      482.21      496.08     47.43 o 
   4  -8   7      671.89      650.35     52.33 o 
   5  -8   7        6.75       -1.74     30.38 o 
   6  -8   7       43.25       47.37     48.11 o 
   7  -8   7      279.06      252.29     46.44 o 
 -11  -7   7       47.09       34.91     30.07 o 
 -10  -7   7      282.75      312.00     50.47 o 
  -9  -7   7       36.65       20.93     14.48 o 
  -8  -7   7      282.05      268.75     33.85 o 
  -7  -7   7     2317.98     2363.03     70.25 o 
  -6  -7   7      231.51      193.81     19.43 o 
  -5  -7   7      157.19      174.12     26.04 o 
  -4  -7   7      337.06      345.89     23.13 o 
  -3  -7   7     3873.62     3865.28     78.05 o 
  -2  -7   7      601.84      631.58     28.39 o 
  -1  -7   7        6.46       14.64     13.91 o 
   0  -7   7      207.96      204.75     19.14 o 
   1  -7   7       94.34       72.36     15.22 o 
   2  -7   7     1672.69     1627.25     69.32 o 
   3  -7   7       80.47       61.49     12.44 o 
   4  -7   7       19.19       52.02     44.52 o 
   5  -7   7     1021.78     1096.58     62.87 o 
   6  -7   7     3286.05     3573.23    113.22 o 
   7  -7   7      129.44      160.71     51.28 o 
   8  -7   7      101.55      129.59     48.55 o 
 -12  -6   7      204.12      290.79     46.50 o 
 -11  -6   7       24.51       -0.56     28.89 o 
 -10  -6   7       48.78       67.52     25.30 o 
  -9  -6   7      991.58      949.82     30.14 o 
  -8  -6   7        6.94       15.20      9.24 o 
  -7  -6   7       33.84       26.04     12.44 o 
  -6  -6   7     1649.31     1610.33     43.36 o 
  -5  -6   7     3892.48     3917.68    148.00 o 
  -4  -6   7      729.15      764.35     53.23 o 
  -3  -6   7      289.41      298.97     20.85 o 
  -2  -6   7      277.88      250.88     18.65 o 
  -1  -6   7      105.76      110.32     28.21 o 
   0  -6   7     1036.67      990.16     32.26 o 
   1  -6   7     1162.64     1157.97     32.31 o 
   2  -6   7       67.43       60.73     23.25 o 
   3  -6   7      952.01      906.10     28.79 o 
   4  -6   7     3266.27     3177.90    150.42 o 
   5  -6   7     3156.19     3124.57     97.28 o 
   6  -6   7       48.18       61.20     34.04 o 
   7  -6   7       67.92       60.82     35.28 o 
   8  -6   7      143.64      111.48     34.35 o 
 -12  -5   7       39.94       23.93     26.72 o 
 -11  -5   7      249.75      263.64     50.35 o 
 -10  -5   7       15.16       25.67     30.82 o 
  -9  -5   7      299.94      260.60     19.43 o 
  -8  -5   7       63.74       98.20     22.20 o 
  -7  -5   7      168.62      161.89     23.19 o 
  -6  -5   7      129.37      123.79     17.36 o 
  -5  -5   7      681.62      657.67     47.71 o 
  -4  -5   7      165.14      163.21     16.23 o 
  -3  -5   7      274.99      247.95     18.57 o 
  -2  -5   7     4251.74     4233.33     85.90 o 
  -1  -5   7       75.08       58.62     14.56 o 
   0  -5   7      252.42      257.70     18.88 o 
   1  -5   7     9468.17     9647.75    110.85 o 
   2  -5   7     6817.86     5970.99    363.74 o 
   3  -5   7      215.99      210.46     20.37 o 
   4  -5   7     1092.81     1022.11     31.90 o 
   5  -5   7      534.69      502.82     23.97 o 
   6  -5   7       50.31       51.03     29.95 o 
   7  -5   7       23.39       70.25     47.87 o 
   8  -5   7       19.33       20.77     33.23 o 
 -12  -4   7        0.41        1.74     25.17 o 
 -11  -4   7        1.55        5.39     25.48 o 
 -10  -4   7       86.40       40.98     28.71 o 
  -9  -4   7       65.64       57.60     28.46 o 
  -8  -4   7      389.32      443.81     25.92 o 
  -7  -4   7      285.66      304.36     28.02 o 
  -6  -4   7      207.22      192.10     11.95 o 
  -5  -4   7     1434.48     1427.82     36.33 o 
  -4  -4   7     4360.43     4555.21     90.37 o 
  -3  -4   7     1023.27     1016.77     34.26 o 
  -2  -4   7      570.28      590.87     24.72 o 
  -1  -4   7     5836.95     5829.80    144.34 o 
   0  -4   7     3462.04     3518.43     74.42 o 
   1  -4   7      157.98      164.06     18.25 o 
   2  -4   7     1269.34     1094.44     69.91 o 
   3  -4   7     4894.53     4825.73    112.44 o 
   4  -4   7       68.62       54.55     14.08 o 
   5  -4   7       75.17       68.60     22.53 o 
   6  -4   7      105.26      100.54     22.19 o 
   7  -4   7       50.72       15.87     31.81 o 
   8  -4   7      412.73      480.03     67.03 o 
   9  -4   7      139.17      108.63     42.10 o 
 -13  -3   7       47.27       29.51     24.43 o 
 -12  -3   7      179.83      167.41     34.60 o 
 -11  -3   7        3.54       15.62     24.43 o 
 -10  -3   7     1066.22     1087.34     58.53 o 
  -9  -3   7      118.95      128.90     31.06 o 
  -8  -3   7      631.08      587.99     16.91 o 
  -7  -3   7     1309.57     1317.86     36.55 o 
  -6  -3   7     3313.28     3395.41     60.42 o 
  -5  -3   7        5.64        6.68      6.52 o 
  -4  -3   7       26.78       22.84      8.67 o 
  -3  -3   7     8241.90     8701.40    113.28 o 
  -2  -3   7      435.58      449.38     22.40 o 
  -1  -3   7      696.83      701.60     30.94 o 
   0  -3   7      682.23      672.93     59.03 o 
   1  -3   7      537.91      541.18     26.23 o 
   2  -3   7      276.31      242.36     21.36 o 
   3  -3   7     2328.26     2173.14     68.05 o 
   4  -3   7      121.26      151.81     26.72 o 
   5  -3   7        1.32       18.83     14.48 o 
   6  -3   7      730.99      744.70     49.63 o 
   7  -3   7       74.95       78.06     29.70 o 
   8  -3   7        5.86       -1.67     31.31 o 
   9  -3   7       10.22       11.59     32.49 o 
 -13  -2   7      210.35      218.37     44.21 o 
 -12  -2   7       85.86       68.76     22.76 o 
 -11  -2   7      194.83      160.84     31.44 o 
 -10  -2   7        0.19       17.48     24.12 o 
  -9  -2   7      948.61      924.46     50.10 o 
  -8  -2   7     1248.53     1238.88     60.39 o 
  -7  -2   7      132.67      125.06      8.56 o 
  -6  -2   7       33.71       32.94      5.62 o 
  -5  -2   7     1527.48     1491.65     38.17 o 
  -4  -2   7      137.64      129.43     10.45 o 
  -3  -2   7      271.75      293.00     13.64 o 
  -2  -2   7       87.21       77.29     15.00 o 
  -1  -2   7      404.11      412.08     21.74 o 
   0  -2   7     5468.49     5376.48    141.40 o 
   1  -2   7     1708.74     1557.75     44.92 o 
   2  -2   7      271.56      269.08     32.90 o 
   3  -2   7      774.46      764.39     32.56 o 
   4  -2   7     2825.79     2784.22    197.08 o 
   5  -2   7     1883.36     1762.94     69.94 o 
   6  -2   7       17.47       23.51     22.79 o 
   7  -2   7      946.76      956.84     38.00 o 
   8  -2   7      620.75      721.59     73.66 o 
   9  -2   7        4.70        0.74     29.82 o 
 -13  -1   7      345.82      299.41     38.44 o 
 -12  -1   7      200.59      189.05     32.18 o 
 -11  -1   7      857.95      894.02     52.95 o 
 -10  -1   7       69.35       55.00     25.05 o 
  -9  -1   7      236.10      221.72     33.98 o 
  -8  -1   7      281.69      301.64     33.79 o 
  -7  -1   7     1697.37     1701.79     66.47 o 
  -6  -1   7        5.09        6.60      4.96 o 
  -5  -1   7       95.45       78.79     10.20 o 
  -4  -1   7     3276.08     3741.20     57.63 o 
  -3  -1   7      340.73      351.27     15.55 o 
  -2  -1   7     5180.07     5158.29    144.90 o 
  -1  -1   7     1799.88     1787.97     45.97 o 
   0  -1   7       83.13       80.60     14.42 o 
   1  -1   7     2656.17     2660.05     96.60 o 
   2  -1   7     5601.13     5499.25    106.37 o 
   3  -1   7      534.99      574.21     43.03 o 
   4  -1   7      212.93      210.86     21.48 o 
   5  -1   7     1258.73     1330.56     82.25 o 
   6  -1   7      109.05      111.85     20.57 o 
   7  -1   7       77.95       75.98     19.16 o 
   8  -1   7        6.70       13.43     16.35 o 
   9  -1   7      174.48      161.95     42.16 o 
 -13   0   7        3.08        3.16     22.07 o 
 -12   0   7       32.81       33.92     21.70 o 
 -11   0   7      265.01      244.23     45.45 o 
 -10   0   7       51.78       80.05     26.54 o 
  -9   0   7      307.11      315.47     34.04 o 
  -8   0   7      200.51      193.08     27.34 o 
  -7   0   7       54.28       64.11     23.93 o 
  -6   0   7      106.15      119.80      5.75 o 
  -5   0   7     2065.06     2036.56     64.48 o 
  -4   0   7     3624.38     3599.42     50.54 o 
  -3   0   7      717.75      721.78     45.82 o 
  -2   0   7      395.01      371.12     20.57 o 
  -1   0   7     2282.58     1932.19     64.02 o 
   0   0   7     7746.79     7198.67    325.05 o 
   1   0   7        4.11        5.04      7.64 o 
   2   0   7      131.11      139.25     24.35 o 
   3   0   7      590.09      579.44     29.19 o 
   4   0   7      450.50      435.88     30.30 o 
   5   0   7      412.84      449.29     33.85 o 
   6   0   7      602.56      641.46     33.36 o 
   7   0   7      905.74      928.50     43.02 o 
   8   0   7       68.90       38.32     23.13 o 
   9   0   7      176.46      205.42     46.56 o 
 -13   1   7       46.85       15.50     21.58 o 
 -12   1   7       39.15       66.90     25.67 o 
 -11   1   7       28.18       41.11     27.84 o 
 -10   1   7      489.44      524.79     40.18 o 
  -9   1   7        3.77        9.80     22.20 o 
  -8   1   7     1063.44     1057.95     54.07 o 
  -7   1   7     1252.06     1334.24     58.41 o 
  -6   1   7     3621.11     3694.15    141.18 o 
  -5   1   7     2148.62     2228.62     38.14 o 
  -4   1   7        5.21       14.76      9.14 o 
  -3   1   7     4456.12     4389.10     50.50 o 
  -2   1   7     6298.05     6710.29    197.54 o 
  -1   1   7      549.15      646.95     43.09 o 
   0   1   7      153.88      150.21     21.51 o 
   1   1   7      123.25      119.48     26.16 o 
   2   1   7       75.61       78.75     16.65 o 
   3   1   7      812.80      839.46     35.91 o 
   4   1   7      156.67      167.53     24.93 o 
   5   1   7        1.50       14.87     18.56 o 
   6   1   7       64.95       67.03     18.74 o 
   7   1   7      799.36      813.59     41.17 o 
   8   1   7       66.39       55.48     22.20 o 
   9   1   7       89.65       86.19     22.69 o 
 -13   2   7        9.98        5.08     15.93 o 
 -12   2   7       61.29       56.48     25.55 o 
 -11   2   7        1.25        6.26     18.48 o 
 -10   2   7       11.46       26.35     20.89 o 
  -9   2   7       79.96      108.32     23.93 o 
  -8   2   7     4091.33     4174.22    123.63 o 
  -7   2   7       53.02       58.16     21.39 o 
  -6   2   7        4.76       11.92      4.94 o 
  -5   2   7     1982.73     1849.59     34.14 o 
  -4   2   7     2673.56     2829.43     61.37 o 
  -3   2   7     2123.51     2238.59     63.85 o 
  -2   2   7       52.81       39.42     12.93 o 
  -1   2   7     3141.74     3301.35     60.48 o 
   0   2   7     1877.07     1978.69     51.44 o 
   1   2   7      768.83      707.39     37.05 o 
   2   2   7      562.52      607.97     43.12 o 
   3   2   7      590.77      637.18     32.56 o 
   4   2   7     2788.06     2887.69    108.51 o 
   5   2   7     1122.26     1113.61     46.32 o 
   6   2   7       58.49       46.39     22.77 o 
   7   2   7      451.72      481.52     56.21 o 
   8   2   7      769.11      819.97     43.78 o 
   9   2   7      247.89      250.47     32.81 o 
 -12   3   7       15.89       -1.12     15.93 o 
 -11   3   7      315.30      324.71     31.68 o 
 -10   3   7      624.48      614.14     39.31 o 
  -9   3   7      139.85      135.79     25.61 o 
  -8   3   7     1001.41      968.55     47.49 o 
  -7   3   7      687.26      730.70     43.22 o 
  -6   3   7       49.98       47.13      5.62 o 
  -5   3   7      306.02      292.25     14.76 o 
  -4   3   7     1273.95     1319.09     28.41 o 
  -3   3   7      311.26      322.53     17.66 o 
  -2   3   7     2527.61     2555.72    185.79 o 
  -1   3   7     2066.63     2090.67     58.53 o 
   0   3   7       23.74       30.55     14.21 o 
   1   3   7      359.18      341.79     26.41 o 
   2   3   7     1756.25     1733.62     66.06 o 
   3   3   7     1752.83     1748.32    166.32 o 
   4   3   7     1620.01     1684.78     50.66 o 
   5   3   7      493.63      521.45     40.40 o 
   6   3   7      308.95      309.78     34.97 o 
   7   3   7        1.40        1.44     18.75 o 
   8   3   7      105.64       91.75     23.40 o 
 -11   4   7      145.92      134.24     29.33 o 
 -10   4   7       11.42       20.40     22.63 o 
  -9   4   7      350.11      349.94     36.27 o 
  -8   4   7      143.12      169.14     39.74 o 
  -7   4   7      230.73      220.18     13.39 o 
  -6   4   7       97.52       87.80      7.88 o 
  -5   4   7       99.08       92.28     10.91 o 
  -4   4   7     4065.76     3991.04     64.07 o 
  -3   4   7     1059.38     1034.32     38.64 o 
  -2   4   7        0.41        9.49     12.36 o 
  -1   4   7      827.50      779.16     39.78 o 
   0   4   7     6367.50     6290.59    184.15 o 
   1   4   7     1168.90     1101.19     57.01 o 
   2   4   7      440.47      417.19     27.45 o 
   3   4   7      972.50     1027.25     41.20 o 
   4   4   7     2520.57     2444.55     86.10 o 
   5   4   7        2.61       18.94     21.27 o 
   6   4   7      192.32      172.89     26.04 o 
   7   4   7      115.83      116.28     30.23 o 
   8   4   7      150.22      144.28     26.85 o 
 -11   5   7      171.74      126.42     30.01 o 
 -10   5   7        1.68        5.15     15.38 o 
  -9   5   7       19.07       26.85     17.05 o 
  -8   5   7        8.69       17.05     16.31 o 
  -7   5   7      241.77      231.64     14.51 o 
  -6   5   7     4102.14     4183.90     82.60 o 
  -5   5   7      701.80      731.76     30.73 o 
  -4   5   7      616.77      685.18     48.08 o 
  -3   5   7     1810.04     1809.14     56.67 o 
  -2   5   7     6370.07     6348.03    104.66 o 
  -1   5   7      268.34      314.06     41.39 o 
   0   5   7       29.15       44.16     18.72 o 
   1   5   7     6159.09     5663.05    466.70 o 
   2   5   7     2085.66     2042.54     79.39 o 
   3   5   7      289.14      257.43     26.35 o 
   4   5   7      115.08      140.26     25.38 o 
   5   5   7      927.65      887.31     41.37 o 
   6   5   7      695.22      701.56     39.88 o 
   7   5   7      294.12      321.13     57.69 o 
   8   5   7       16.54       19.54     20.56 o 
 -10   6   7       28.63       25.05     20.15 o 
  -9   6   7       14.00       18.35     26.29 o 
  -8   6   7      831.83      769.33     39.12 o 
  -7   6   7      522.15      530.39     19.75 o 
  -6   6   7        1.39        5.61      9.28 o 
  -5   6   7     1396.96     1356.53     81.38 o 
  -4   6   7     1006.53     1020.43     32.27 o 
  -3   6   7        1.67        4.96     10.56 o 
  -2   6   7      103.63      118.45     19.45 o 
  -1   6   7     1135.41     1110.22     38.54 o 
   0   6   7      163.26      180.38     21.31 o 
   1   6   7     1118.88     1109.17     67.12 o 
   2   6   7       25.77       48.59     22.90 o 
   3   6   7        3.02       24.21     20.07 o 
   4   6   7      125.05      106.67     21.45 o 
   5   6   7       57.76       58.37     43.53 o 
   6   6   7      126.70      119.51     28.83 o 
   7   6   7       32.68       41.94     24.72 o 
   8   6   7      624.54      627.67     44.23 o 
  -9   7   7      112.41       77.88     18.48 o 
  -8   7   7       47.46       31.06     15.75 o 
  -7   7   7     1274.32     1287.41     32.92 o 
  -6   7   7      376.16      377.53     19.01 o 
  -5   7   7      230.45      236.83     19.16 o 
  -4   7   7       97.46       94.94     21.65 o 
  -3   7   7     1129.99     1135.01     35.23 o 
  -2   7   7        5.58       22.53     13.17 o 
  -1   7   7      989.70      885.33     58.07 o 
   0   7   7        2.00       27.98     21.36 o 
   1   7   7       23.77       22.45     18.98 o 
   2   7   7     3151.79     3224.92    205.66 o 
   3   7   7      938.90      871.61     38.06 o 
   4   7   7      235.30      234.21     30.54 o 
   5   7   7      581.43      591.61     56.39 o 
   6   7   7     1161.66     1162.42     51.99 o 
   7   7   7      539.54      506.45     39.07 o 
  -8   8   7      154.11      128.10     23.44 o 
  -7   8   7      197.56      213.87     21.83 o 
  -6   8   7      751.49      739.72     41.26 o 
  -5   8   7      949.13      943.93     32.05 o 
  -4   8   7     1169.94     1140.16     36.31 o 
  -3   8   7     1616.00     1598.66     45.69 o 
  -2   8   7       51.14       44.38     16.67 o 
  -1   8   7       37.03       28.95     24.05 o 
   0   8   7      246.06      276.94     28.61 o 
   1   8   7      942.38      916.44     42.07 o 
   2   8   7      188.22      201.21     28.41 o 
   3   8   7      850.46      804.73     62.10 o 
   4   8   7      816.57      892.35     44.68 o 
   5   8   7        3.96       34.61     29.75 o 
   6   8   7       21.42       36.72     25.31 o 
   7   8   7      488.38      536.88     41.02 o 
  -8   9   7       26.83       25.92     18.66 o 
  -7   9   7       26.60       21.47     10.61 o 
  -6   9   7      478.72      481.03     23.98 o 
  -5   9   7     1289.57     1297.53     35.99 o 
  -4   9   7       41.51       33.31     14.13 o 
  -3   9   7        8.13       10.57     15.10 o 
  -2   9   7     3939.07     3984.05    123.37 o 
  -1   9   7      285.49      260.98     24.75 o 
   0   9   7        1.47       -0.20     18.09 o 
   1   9   7     1929.12     1874.22     94.86 o 
   2   9   7     1008.32     1025.81     43.90 o 
   3   9   7        0.04       -8.35     19.54 o 
   4   9   7       89.67       81.94     26.43 o 
   5   9   7      396.64      432.28     40.07 o 
   6   9   7      101.11      113.22     40.18 o 
  -7  10   7      378.08      376.01     21.77 o 
  -6  10   7       15.04       10.31     12.72 o 
  -5  10   7      787.11      728.76     34.63 o 
  -4  10   7      908.55      903.84     35.62 o 
  -3  10   7     2371.68     2378.99     52.12 o 
  -2  10   7       37.56       21.89     18.51 o 
  -1  10   7      689.02      702.11     35.67 o 
   0  10   7      190.24      206.08     34.26 o 
   1  10   7       42.50       44.36     24.15 o 
   2  10   7        3.92       10.91     20.80 o 
   3  10   7      178.36      168.04     29.88 o 
   4  10   7       26.38       43.83     27.48 o 
   5  10   7      431.12      438.98     40.41 o 
  -7  11   7      232.77      216.51     27.41 o 
  -6  11   7      723.94      793.00     31.17 o 
  -5  11   7      220.23      205.85     30.57 o 
  -4  11   7        2.73       10.40     17.43 o 
  -3  11   7     1469.59     1518.90     45.07 o 
  -2  11   7      219.54      188.96     25.49 o 
  -1  11   7      365.37      400.56     36.54 o 
   0  11   7        2.37       18.20     19.02 o 
   1  11   7      209.76      188.47     26.03 o 
   2  11   7       17.39       23.60     24.65 o 
   3  11   7      815.08      885.68     86.37 o 
   4  11   7        1.22       11.80     23.29 o 
  -7  12   7      163.92      112.60     24.06 o 
  -6  12   7        0.17       13.02     20.27 o 
  -5  12   7      628.67      581.46     45.08 o 
  -4  12   7       49.27      108.11     27.20 o 
  -3  12   7     1904.30     1788.21     66.30 o 
  -2  12   7        0.18        2.33     16.89 o 
  -1  12   7        0.66        5.84     18.21 o 
   0  12   7     1012.85      993.00     46.15 o 
   1  12   7      626.77      653.91     42.47 o 
   2  12   7      116.23      108.33     27.39 o 
   3  12   7       99.92      104.04     30.23 o 
  -6  13   7       96.91       67.71     28.21 o 
  -5  13   7      287.20      375.74     41.29 o 
  -4  13   7       19.24       13.03     12.43 o 
  -3  13   7       95.98       69.37     19.66 o 
  -2  13   7      459.85      439.77     43.59 o 
  -1  13   7      194.06      227.13     29.77 o 
   0  13   7       10.62       24.99     20.78 o 
   1  13   7       36.07       36.64     20.38 o 
   2  13   7     1938.58     1962.39     61.82 o 
  -5  14   7       16.21       12.15     22.45 o 
  -4  14   7      696.50      778.69     54.07 o 
  -3  14   7      169.42      152.02     30.39 o 
  -2  14   7        8.01       28.13     19.68 o 
  -1  14   7      621.71      646.33     52.30 o 
   0  14   7     1480.22     1486.01     65.41 o 
  -3 -14   8       17.85       36.58     39.25 o 
  -2 -14   8      294.42      292.47     47.43 o 
  -1 -14   8      228.92      184.77     46.01 o 
   0 -14   8     1168.60     1168.26     71.86 o 
  -6 -13   8      247.44      213.54     37.28 o 
  -5 -13   8      141.57      105.36     27.19 o 
  -4 -13   8      287.29      344.61     35.65 o 
  -3 -13   8      900.62      912.07     54.84 o 
  -2 -13   8     1883.61     1866.29     95.24 o 
  -1 -13   8       90.94       85.56     31.25 o 
   0 -13   8      217.44      162.88     41.73 o 
   1 -13   8     1363.82     1522.29     78.00 o 
   2 -13   8      727.43      756.62     93.69 o 
  -7 -12   8       70.39       38.29     15.41 o 
  -6 -12   8        0.03       14.40     12.04 o 
  -5 -12   8     1140.63     1138.00     48.47 o 
  -4 -12   8     1155.27     1096.35     69.63 o 
  -3 -12   8      208.46      231.53     26.49 o 
  -2 -12   8      227.48      240.64     26.53 o 
  -1 -12   8     2709.63     2555.32     87.24 o 
   0 -12   8       68.95       80.85     35.09 o 
   1 -12   8       15.14       36.40     33.17 o 
   2 -12   8      935.70      918.63     68.51 o 
   3 -12   8      609.65      611.66     60.14 o 
   4 -12   8      119.81      156.19     45.14 o 
  -8 -11   8       28.00       44.49     19.90 o 
  -7 -11   8     1233.77     1233.30    138.20 o 
  -6 -11   8      536.36      601.20     79.74 o 
  -5 -11   8      389.87      363.33     28.51 o 
  -4 -11   8      267.83      246.87     26.73 o 
  -3 -11   8     1349.12     1405.01     44.76 o 
  -2 -11   8        0.41        7.60     16.31 o 
  -1 -11   8       10.88        7.51     14.93 o 
   0 -11   8      463.71      440.90     49.66 o 
   1 -11   8      496.71      422.05     54.25 o 
   2 -11   8     1689.87     1668.19     78.06 o 
   3 -11   8      163.14      155.26     44.08 o 
   4 -11   8      121.54      125.49     39.19 o 
   5 -11   8      120.50       98.71     42.22 o 
  -9 -10   8      625.90      697.28     60.51 o 
  -8 -10   8       30.28       32.57     20.52 o 
  -7 -10   8       16.43       23.61     16.80 o 
  -6 -10   8      879.00      848.48     36.69 o 
  -5 -10   8     1131.90     1126.63     41.35 o 
  -4 -10   8      195.51      175.38     28.55 o 
  -3 -10   8      158.94      189.15     20.57 o 
  -2 -10   8     1170.02     1152.30     37.80 o 
  -1 -10   8      242.73      206.41     20.89 o 
   0 -10   8     2340.76     2386.88     48.98 o 
   1 -10   8      502.27      452.00     51.03 o 
   2 -10   8      123.64      128.28     37.26 o 
   3 -10   8      528.61      496.89     60.82 o 
   4 -10   8     1692.34     1703.09     93.13 o 
   5 -10   8       84.89       54.56     34.04 o 
   6 -10   8      116.90      112.41     31.99 o 
 -10  -9   8        0.39        9.86     28.65 o 
  -9  -9   8       11.63       33.23     33.23 o 
  -8  -9   8      292.44      280.98     33.83 o 
  -7  -9   8      158.91      174.97     31.34 o 
  -6  -9   8      296.36      284.75     32.20 o 
  -5  -9   8      139.73      167.79     23.01 o 
  -4  -9   8      238.57      241.53     24.06 o 
  -3  -9   8      206.74      188.05     21.15 o 
  -2  -9   8      680.97      731.25     30.90 o 
  -1  -9   8       91.25      100.05     15.75 o 
   0  -9   8       46.58       32.86     15.56 o 
   1  -9   8     6948.43     7165.94     73.59 o 
   2  -9   8     1344.93     1305.53     67.58 o 
   3  -9   8        9.92       27.53     45.39 o 
   4  -9   8       59.71       82.77     41.91 o 
   5  -9   8     1532.17     1619.33     87.11 o 
   6  -9   8      360.81      413.56     55.93 o 
 -11  -8   8       41.46       71.68     38.69 o 
 -10  -8   8      417.43      439.72     49.23 o 
  -9  -8   8        0.06      -11.90     28.77 o 
  -8  -8   8      524.78      487.32     47.49 o 
  -7  -8   8      199.07      177.08     29.99 o 
  -6  -8   8      320.51      325.59     33.02 o 
  -5  -8   8      203.38      260.24     24.49 o 
  -4  -8   8     2423.61     2397.99     90.56 o 
  -3  -8   8     1292.82     1254.72     38.54 o 
  -2  -8   8     1010.47      995.83     34.73 o 
  -1  -8   8     2984.43     2990.49     69.94 o 
   0  -8   8     1534.50     1496.62     54.88 o 
   1  -8   8      107.27      115.23     16.86 o 
   2  -8   8       89.36       81.21     16.10 o 
   3  -8   8     1340.60     1389.98     72.30 o 
   4  -8   8       59.70       64.42     35.65 o 
   5  -8   8      193.18      188.36     45.76 o 
   6  -8   8      348.96      377.91     55.24 o 
   7  -8   8        1.45      -12.21     31.99 o 
 -11  -7   8      102.42      116.88     40.12 o 
 -10  -7   8      400.16      374.00     41.91 o 
  -9  -7   8        0.59        2.11     27.65 o 
  -8  -7   8      427.54      399.52     23.37 o 
  -7  -7   8      247.52      254.46     34.22 o 
  -6  -7   8     1248.07     1293.13     36.68 o 
  -5  -7   8       65.94       41.15     18.79 o 
  -4  -7   8     2563.82     2477.70     83.05 o 
  -3  -7   8     5280.10     5252.45    102.57 o 
  -2  -7   8       70.55       75.72     17.09 o 
  -1  -7   8     2048.89     2133.75     54.63 o 
   0  -7   8     1084.20     1159.90     39.65 o 
   1  -7   8     1557.54     1497.50     81.10 o 
   2  -7   8      275.87      272.88     48.52 o 
   3  -7   8      349.64      305.65     21.12 o 
   4  -7   8        5.36       53.76     44.89 o 
   5  -7   8      176.08      176.58     40.80 o 
   6  -7   8      299.61      285.90     48.42 o 
   7  -7   8      120.03      130.27     33.67 o 
 -12  -6   8       21.90        8.68     26.72 o 
 -11  -6   8        1.53       22.20     28.15 o 
 -10  -6   8       48.00       39.81     40.18 o 
  -9  -6   8     1046.10     1100.86     61.94 o 
  -8  -6   8     1777.45     1632.03     37.87 o 
  -7  -6   8       10.14        6.40     13.45 o 
  -6  -6   8      584.12      586.62     44.33 o 
  -5  -6   8     1822.23     1697.41     65.57 o 
  -4  -6   8      120.03      134.13     37.42 o 
  -3  -6   8      651.88      653.48     28.04 o 
  -2  -6   8      951.29      928.60     31.84 o 
  -1  -6   8      319.53      336.01     24.31 o 
   0  -6   8       32.11       58.82     15.35 o 
   1  -6   8     1003.37      900.27     36.24 o 
   2  -6   8      322.72      300.15     21.92 o 
   3  -6   8      845.17      863.27     29.56 o 
   4  -6   8     1079.02      996.44     37.64 o 
   5  -6   8       73.82       93.75     38.69 o 
   6  -6   8     1259.69     1146.93     72.48 o 
   7  -6   8      526.05      524.92     57.10 o 
 -12  -5   8       12.50       66.47     38.81 o 
 -11  -5   8      152.93      173.73     40.67 o 
 -10  -5   8       72.07       77.50     31.50 o 
  -9  -5   8        8.15       12.21     25.17 o 
  -8  -5   8      730.86      725.74     24.79 o 
  -7  -5   8      693.42      684.89     28.83 o 
  -6  -5   8      272.27      269.12     20.00 o 
  -5  -5   8       89.86       90.11     17.18 o 
  -4  -5   8      615.00      623.23     28.69 o 
  -3  -5   8      219.73      238.95     19.56 o 
  -2  -5   8     5621.84     5826.10    107.16 o 
  -1  -5   8     2443.30     2428.66     56.69 o 
   0  -5   8      447.59      386.83     24.48 o 
   1  -5   8      368.92      426.17     24.55 o 
   2  -5   8     2338.51     2289.43     57.27 o 
   3  -5   8      370.62      327.10     22.45 o 
   4  -5   8       28.56       19.56     17.26 o 
   5  -5   8     1419.25     1496.86     40.38 o 
   6  -5   8     1625.22     1666.02    100.07 o 
   7  -5   8       35.17       23.44     35.34 o 
   8  -5   8       15.81       38.32     49.35 o 
 -12  -4   8        3.32       16.62     26.35 o 
 -11  -4   8        2.15        5.58     26.66 o 
 -10  -4   8       58.92       55.86     39.68 o 
  -9  -4   8      416.26      352.42     39.06 o 
  -8  -4   8      309.77      304.46     29.44 o 
  -7  -4   8      347.37      341.31     22.35 o 
  -6  -4   8       19.16       31.55     12.69 o 
  -5  -4   8     1104.86     1090.29     49.63 o 
  -4  -4   8     3140.74     3165.47     75.43 o 
  -3  -4   8       32.92       44.32     16.95 o 
  -2  -4   8        6.92       14.14     13.66 o 
  -1  -4   8     6151.11     6332.70    170.72 o 
   0  -4   8     9048.00     8707.16    154.64 o 
   1  -4   8       78.79       75.97     22.51 o 
   2  -4   8     1040.85     1017.23     36.73 o 
   3  -4   8     3039.00     3025.40     70.82 o 
   4  -4   8       84.17       61.24     13.94 o 
   5  -4   8      209.29      230.15     47.06 o 
   6  -4   8        2.93       86.49     50.28 o 
   7  -4   8      160.88      129.90     39.31 o 
   8  -4   8       28.65       10.04     33.11 o 
 -13  -3   8       66.13       25.42     25.05 o 
 -12  -3   8       59.17       48.18     33.67 o 
 -11  -3   8      107.38      113.22     33.67 o 
 -10  -3   8      136.85      152.90     37.02 o 
  -9  -3   8      292.97      270.33     37.08 o 
  -8  -3   8      110.34       87.63     19.42 o 
  -7  -3   8      448.93      464.36     13.53 o 
  -6  -3   8     3276.01     3401.97     66.68 o 
  -5  -3   8        3.10       26.34     10.36 o 
  -4  -3   8      149.24      157.79     18.03 o 
  -3  -3   8     4612.97     4474.06     90.06 o 
  -2  -3   8     2712.71     2837.33     87.30 o 
  -1  -3   8       94.17       75.92     17.40 o 
   0  -3   8      140.83      123.37     20.28 o 
   1  -3   8     4049.28     4128.87    120.94 o 
   2  -3   8        2.57       -1.16     14.42 o 
   3  -3   8      106.64       99.31     24.16 o 
   4  -3   8      597.04      624.01     31.23 o 
   5  -3   8      686.12      640.68     49.47 o 
   6  -3   8      204.28      214.79     40.55 o 
   7  -3   8      413.49      419.39     57.10 o 
   8  -3   8       91.71      102.86     41.60 o 
 -13  -2   8      203.75      132.25     33.79 o 
 -12  -2   8       95.10       53.57     21.39 o 
 -11  -2   8      110.39      105.28     33.05 o 
 -10  -2   8       22.57       12.65     32.99 o 
  -9  -2   8      312.06      296.75     37.02 o 
  -8  -2   8      650.82      638.75     53.01 o 
  -7  -2   8        3.85        8.07      4.59 o 
  -6  -2   8      405.08      397.51     16.71 o 
  -5  -2   8     5038.10     5244.34     68.55 o 
  -4  -2   8      714.50      733.31     26.98 o 
  -3  -2   8     2603.81     2631.99     74.84 o 
  -2  -2   8      186.92      163.07     17.67 o 
  -1  -2   8     2561.11     2551.47    105.93 o 
   0  -2   8      108.07       87.95     16.73 o 
   1  -2   8      814.68      806.24     53.94 o 
   2  -2   8        6.20       14.03     14.48 o 
   3  -2   8       44.06       50.82     14.37 o 
   4  -2   8     2051.51     2060.74    190.19 o 
   5  -2   8      671.02      645.07     47.05 o 
   6  -2   8        2.23       18.31     15.02 o 
   7  -2   8      210.96      226.05     49.60 o 
   8  -2   8     1041.38     1169.44     72.30 o 
 -13  -1   8        4.87       12.21     21.89 o 
 -12  -1   8       87.09       57.10     23.13 o 
 -11  -1   8      441.88      454.85     43.53 o 
 -10  -1   8      232.63      251.48     37.14 o 
  -9  -1   8      101.96       91.89     29.33 o 
  -8  -1   8     1996.82     1971.51     77.75 o 
  -7  -1   8     1640.28     1731.79     27.14 o 
  -6  -1   8      198.45      203.53      9.54 o 
  -5  -1   8      281.51      336.32     26.79 o 
  -4  -1   8      122.77      188.37     13.00 o 
  -3  -1   8      340.95      333.20     21.32 o 
  -2  -1   8      857.29      819.46     67.89 o 
  -1  -1   8      567.78      515.79     25.63 o 
   0  -1   8      134.84      130.88     18.06 o 
   1  -1   8     1199.68     1190.40     42.53 o 
   2  -1   8     3292.00     3267.34     82.95 o 
   3  -1   8      606.33      569.00     48.26 o 
   4  -1   8        9.83       28.07     21.42 o 
   5  -1   8     1149.95     1164.15     51.96 o 
   6  -1   8     1230.51     1293.82    123.04 o 
   7  -1   8       12.21       15.87     16.34 o 
   8  -1   8      109.66       98.83     36.52 o 
 -13   0   8      221.11      234.74     34.97 o 
 -12   0   8      158.49      124.50     34.72 o 
 -11   0   8      170.74      161.21     34.91 o 
 -10   0   8      137.33      161.15     37.45 o 
  -9   0   8     1440.08     1480.69     80.36 o 
  -8   0   8     1313.58     1229.27     58.47 o 
  -7   0   8      815.21      749.24     45.01 o 
  -6   0   8      645.03      630.66     14.94 o 
  -5   0   8      251.14      261.10     19.47 o 
  -4   0   8     2257.24     2218.93     32.21 o 
  -3   0   8       66.82       79.20     14.42 o 
  -2   0   8      465.32      494.48     25.05 o 
  -1   0   8     1939.12     1742.54     47.96 o 
   0   0   8     6691.39     6497.32    182.85 o 
   1   0   8      111.96      107.20     25.11 o 
   2   0   8       55.53       69.91     26.23 o 
   3   0   8     3357.42     3408.09     81.25 o 
   4   0   8     2060.30     2048.55    135.29 o 
   5   0   8      154.46      122.74     22.56 o 
   6   0   8       24.74       46.84     19.19 o 
   7   0   8      410.71      438.05     43.93 o 
   8   0   8       22.78       21.47     18.55 o 
 -13   1   8       51.68       90.09     34.97 o 
 -12   1   8       53.33       45.08     29.27 o 
 -11   1   8      205.68      187.93     30.94 o 
  -9   1   8      185.60      181.48     29.14 o 
  -8   1   8      987.24      962.22     55.12 o 
  -7   1   8       33.88       29.08     23.87 o 
  -6   1   8     1647.42     1719.17     37.06 o 
  -5   1   8      985.81     1023.97     28.18 o 
  -4   1   8        8.79       20.06     10.08 o 
  -3   1   8     3090.01     2942.69     70.25 o 
  -2   1   8     4131.55     3953.64    144.25 o 
  -1   1   8      734.43      698.33     28.11 o 
   0   1   8       30.21       42.05     12.21 o 
   1   1   8     1363.60     1362.13     49.29 o 
   2   1   8      712.30      722.23     44.25 o 
   3   1   8       64.43       65.83     21.76 o 
   4   1   8      374.32      409.62     29.65 o 
   5   1   8      222.60      210.44     27.56 o 
   6   1   8      193.40      214.46     29.27 o 
   7   1   8       89.08       87.95     22.84 o 
   8   1   8       35.17       27.21     22.34 o 
 -13   2   8        2.68        5.46     17.11 o 
 -12   2   8       82.45       66.59     27.03 o 
 -11   2   8      248.12      232.39     31.25 o 
 -10   2   8       99.59       92.07     25.11 o 
  -9   2   8      711.94      705.90     43.34 o 
  -8   2   8      232.58      236.11     35.22 o 
  -7   2   8       69.02       71.18     22.94 o 
  -6   2   8      178.38      188.05     10.85 o 
  -5   2   8     1943.88     1860.20     41.35 o 
  -4   2   8     3763.30     3899.25    126.87 o 
  -3   2   8      259.93      277.11     21.40 o 
  -2   2   8       20.05       33.54     13.45 o 
  -1   2   8     5471.61     5672.17    121.82 o 
   0   2   8       43.94       48.43     15.15 o 
   1   2   8      326.79      312.72     31.28 o 
   2   2   8       99.98       90.79     18.97 o 
   3   2   8      671.17      709.55     37.68 o 
   4   2   8      855.16      893.50     87.14 o 
   5   2   8      817.88      819.88     40.24 o 
   6   2   8       11.56       18.46     22.32 o 
   7   2   8      340.02      323.54     30.92 o 
   8   2   8      317.55      300.72     34.97 o 
 -12   3   8       25.63        2.73     16.43 o 
 -11   3   8      439.77      471.10     37.82 o 
 -10   3   8      479.75      434.14     38.63 o 
  -9   3   8        2.52       21.45     27.96 o 
  -8   3   8       50.56       35.22     15.69 o 
  -7   3   8     4462.86     4543.08     71.86 o 
  -6   3   8      857.01      831.31     18.80 o 
  -5   3   8      914.59      925.22     25.75 o 
  -4   3   8     1203.72     1226.39     57.01 o 
  -3   3   8      907.36      863.69     71.02 o 
  -2   3   8        4.45       14.26     16.62 o 
  -1   3   8      798.11      841.65     33.11 o 
   0   3   8       86.15      112.44     23.73 o 
   1   3   8      539.62      509.54     30.93 o 
   2   3   8     1269.01     1234.97     46.65 o 
   3   3   8      214.79      222.32     27.53 o 
   4   3   8        0.17      -11.01     20.41 o 
   5   3   8      502.09      517.13     35.33 o 
   6   3   8     1171.25     1322.25     79.21 o 
   7   3   8      517.74      560.53     50.41 o 
   8   3   8       19.88        6.96     19.56 o 
 -12   4   8        4.98        9.05     14.26 o 
 -11   4   8        8.33       10.54     16.18 o 
 -10   4   8       77.33       80.23     21.83 o 
  -9   4   8      443.07      455.29     35.71 o 
  -8   4   8      326.48      326.94     33.42 o 
  -7   4   8      192.14      191.57     13.33 o 
  -6   4   8      401.83      405.73     13.77 o 
  -5   4   8      490.63      513.25     40.48 o 
  -4   4   8     1000.99     1035.94     67.27 o 
  -3   4   8     4712.69     4807.91    237.84 o 
  -2   4   8      320.77      298.64     38.47 o 
  -1   4   8      277.01      278.32     30.50 o 
   0   4   8      647.58      631.21     91.18 o 
   1   4   8     1291.67     1242.43     45.14 o 
   2   4   8       11.87       29.05     27.03 o 
   3   4   8     1029.49      937.24    145.33 o 
   4   4   8     1319.58     1306.43     47.10 o 
   5   4   8      133.01      110.50     23.52 o 
   6   4   8      122.35      122.49     27.61 o 
   7   4   8      304.95      339.43     34.39 o 
   8   4   8       58.92       56.17     22.87 o 
 -11   5   8      133.32      133.93     29.51 o 
 -10   5   8       25.74       35.47     24.31 o 
  -9   5   8      313.56      294.95     29.33 o 
  -8   5   8        6.04       37.45     26.41 o 
  -7   5   8       99.40      104.39     12.74 o 
  -6   5   8     1612.28     1535.51     43.00 o 
  -5   5   8      825.22      838.59     42.72 o 
  -4   5   8       13.79       20.77     14.01 o 
  -3   5   8      312.94      289.51     32.49 o 
  -2   5   8     4963.22     4879.06     97.57 o 
  -1   5   8     2238.77     2283.60     58.74 o 
   0   5   8        5.70       20.20     25.17 o 
   1   5   8     3751.48     3870.75     88.39 o 
   2   5   8     4403.19     4336.56     97.57 o 
   3   5   8      174.03      195.27     43.99 o 
   4   5   8      335.84      269.44     30.40 o 
   5   5   8      595.22      683.97     42.47 o 
   6   5   8     1127.65     1072.89     54.90 o 
   7   5   8      156.97      147.17     44.33 o 
 -10   6   8       39.76       35.90     22.63 o 
  -9   6   8      173.60      181.48     24.18 o 
  -8   6   8      788.40      826.50     41.54 o 
  -7   6   8       24.48       24.12     11.39 o 
  -6   6   8       28.19       30.70     12.97 o 
  -5   6   8      437.81      472.97     22.98 o 
  -4   6   8     3160.82     3096.73     89.78 o 
  -3   6   8      299.42      325.59     28.91 o 
  -2   6   8       82.96       65.81     18.36 o 
  -1   6   8     2336.05     2375.45    178.32 o 
   0   6   8      402.73      375.92     28.60 o 
   1   6   8       88.17      108.64     21.22 o 
   2   6   8     1269.54     1240.90     70.19 o 
   3   6   8     2566.89     2630.76     91.21 o 
   4   6   8       24.00        2.71     20.63 o 
   5   6   8      350.95      368.99     34.88 o 
   6   6   8      145.30      115.45     25.95 o 
   7   6   8       71.67      107.56     32.93 o 
 -10   7   8      618.97      595.97     37.45 o 
  -9   7   8       41.03       37.33     16.99 o 
  -8   7   8      409.29      393.10     33.79 o 
  -7   7   8     1226.66     1173.39     42.41 o 
  -6   7   8      732.57      709.06     49.73 o 
  -5   7   8       46.64       58.27     17.77 o 
  -4   7   8      123.58      132.77     27.54 o 
  -3   7   8     1471.30     1450.33     55.74 o 
  -2   7   8        3.83       16.37     14.59 o 
  -1   7   8     1082.98     1109.25     53.57 o 
   0   7   8      268.52      276.02     47.74 o 
   1   7   8        6.76       10.50     21.27 o 
   2   7   8      902.56      934.42     42.04 o 
   3   7   8      870.30      881.71     41.80 o 
   4   7   8      214.47      196.71     28.60 o 
   5   7   8       46.74       40.58     22.43 o 
   6   7   8      561.56      602.73     43.57 o 
  -9   8   8      658.56      738.58     38.94 o 
  -8   8   8     1218.69     1128.64     45.01 o 
  -7   8   8        0.74        3.66     10.15 o 
  -6   8   8       43.72       37.06     10.95 o 
  -5   8   8      219.04      226.67     39.37 o 
  -4   8   8      103.41       89.55     18.24 o 
  -3   8   8      108.08       91.33     20.33 o 
  -2   8   8      205.90      174.46     31.46 o 
  -1   8   8        9.68       22.43     17.43 o 
   0   8   8      974.61     1002.57     40.48 o 
   1   8   8     1315.21     1357.57     47.52 o 
   2   8   8      141.44      127.38     24.22 o 
   3   8   8      177.46      195.63     30.12 o 
   4   8   8     2317.15     2423.67     67.19 o 
   5   8   8      445.65      373.33     40.95 o 
   6   8   8        1.33       25.18     21.57 o 
  -8   9   8      160.58       95.79     18.91 o 
  -7   9   8      185.94      199.41     19.00 o 
  -6   9   8      132.91      125.36     17.30 o 
  -5   9   8      485.69      529.40     26.79 o 
  -4   9   8        3.21       21.65     19.50 o 
  -3   9   8       48.37       50.95     16.51 o 
  -2   9   8     1357.83     1369.45     79.58 o 
  -1   9   8      569.50      551.34     32.95 o 
   0   9   8       32.62       30.28     22.01 o 
   1   9   8      444.34      509.00     36.79 o 
   2   9   8     1327.00     1411.51    106.06 o 
   3   9   8      499.80      464.77     39.09 o 
   4   9   8      101.59      108.50     25.61 o 
   5   9   8      401.28      491.46     44.59 o 
  -7  10   8      768.35      739.58     67.80 o 
  -6  10   8      219.08      160.96     19.97 o 
  -5  10   8      157.45      131.41     20.10 o 
  -4  10   8     1159.40     1213.53     41.71 o 
  -3  10   8      122.08      110.22     23.12 o 
  -2  10   8      102.98       97.40     22.39 o 
  -1  10   8     1037.56      983.79     57.01 o 
   0  10   8     2242.33     2236.48     72.33 o 
   1  10   8        0.48       11.11     19.86 o 
   2  10   8        0.94       24.48     23.19 o 
   3  10   8      116.68      118.89     28.01 o 
   4  10   8       54.65       92.47     26.26 o 
  -7  11   8        4.57        4.46     16.06 o 
  -6  11   8      591.90      559.35     29.87 o 
  -5  11   8      167.36      138.95     37.26 o 
  -4  11   8        0.21       16.57     14.64 o 
  -3  11   8     1730.56     1758.09     49.71 o 
  -2  11   8     1687.80     1746.10     52.43 o 
  -1  11   8       17.50       27.54     19.45 o 
   0  11   8        4.34        4.51     20.20 o 
   1  11   8      469.50      454.95     40.42 o 
   2  11   8       15.19        9.59     21.87 o 
   3  11   8      284.02      287.18     36.26 o 
  -6  12   8       21.81       48.98     27.96 o 
  -5  12   8     1011.10      967.37     57.23 o 
  -4  12   8      104.86      123.70     25.55 o 
  -3  12   8       48.80       30.49     18.14 o 
  -2  12   8      233.03      232.39     35.65 o 
  -1  12   8      381.36      339.36     43.46 o 
   0  12   8       10.39       22.08     21.26 o 
   1  12   8      742.49      722.27     43.01 o 
   2  12   8       44.99       42.24     24.13 o 
  -6  13   8        0.15       26.48     25.92 o 
  -5  13   8      131.04      122.21     33.30 o 
  -4  13   8       80.29       97.53     37.76 o 
  -3  13   8       62.71       45.15     16.81 o 
  -2  13   8      933.61      756.65     54.92 o 
  -1  13   8      360.70      304.80     32.55 o 
   0  13   8       22.04       45.26     28.47 o 
   1  13   8      264.88      263.61     36.90 o 
  -4  14   8      749.84      828.30     61.07 o 
  -3  14   8      900.19      930.11     64.39 o 
  -2  14   8       27.82       26.08     17.46 o 
  -5 -13   9       11.76       29.35     21.18 o 
  -4 -13   9        5.60       11.73     17.47 o 
  -3 -13   9      200.74      173.64     26.34 o 
  -2 -13   9      836.67      899.72     63.12 o 
  -1 -13   9        1.34        8.99     31.75 o 
   0 -13   9       50.62       54.62     34.23 o 
   1 -13   9     1322.24     1461.59     82.59 o 
  -7 -12   9       34.96       39.47     17.31 o 
  -6 -12   9        1.64        6.91     11.59 o 
  -5 -12   9      983.26      987.07     41.30 o 
  -4 -12   9     1393.36     1375.09     52.85 o 
  -3 -12   9       31.53       48.61     22.45 o 
  -2 -12   9       75.91       52.42     19.13 o 
  -1 -12   9     2547.89     2632.89     96.17 o 
   0 -12   9     1400.87     1517.89     92.45 o 
   1 -12   9        0.04        8.00     33.48 o 
   2 -12   9      136.48      142.48     45.70 o 
   3 -12   9      537.14      552.38     63.80 o 
  -8 -11   9      139.85      131.57     38.44 o 
  -7 -11   9      589.35      614.97     53.42 o 
  -6 -11   9      598.60      619.27     62.47 o 
  -5 -11   9        2.78        8.78     17.14 o 
  -4 -11   9      346.82      340.74     31.16 o 
  -3 -11   9     2647.03     2583.68     85.21 o 
  -2 -11   9      211.60      227.94     26.46 o 
  -1 -11   9      105.65      114.14     21.56 o 
   0 -11   9      862.51      920.68     62.13 o 
   1 -11   9      925.20      998.99     66.22 o 
   2 -11   9       15.69       11.16     31.13 o 
   3 -11   9      270.20      344.67     51.77 o 
   4 -11   9      161.75      140.37     48.49 o 
  -9 -10   9      607.53      680.85     60.58 o 
  -8 -10   9      801.20      838.82     68.33 o 
  -7 -10   9       11.22       20.65     17.36 o 
  -6 -10   9      355.51      324.43     27.82 o 
  -5 -10   9     1057.34     1048.43     47.12 o 
  -4 -10   9       13.63        5.90     19.31 o 
  -3 -10   9      544.74      515.75     30.60 o 
  -2 -10   9      500.33      443.52     31.33 o 
  -1 -10   9      391.21      415.19     28.05 o 
   0 -10   9     1263.44     1191.03     36.47 o 
   1 -10   9      123.72       99.58     38.13 o 
   2 -10   9       83.36       89.28     38.19 o 
   3 -10   9       79.57       81.72     31.00 o 
   4 -10   9      823.20      772.74     74.40 o 
   5 -10   9       49.39       39.12     47.87 o 
 -10  -9   9      140.52      132.00     34.16 o 
  -9  -9   9        3.07       27.16     33.67 o 
  -8  -9   9      512.92      495.43     49.76 o 
  -7  -9   9       79.07       59.69     20.86 o 
  -6  -9   9      314.94      286.48     36.58 o 
  -5  -9   9       79.05       67.26     21.67 o 
  -4  -9   9     1688.80     1737.09     46.29 o 
  -3  -9   9       70.99       40.11     17.10 o 
  -2  -9   9     2282.96     2275.12     49.52 o 
  -1  -9   9      861.48      880.63     33.41 o 
   0  -9   9      192.20      222.05     24.83 o 
   1  -9   9      457.26      472.48     27.02 o 
   2  -9   9     1736.14     1771.79     82.28 o 
   3  -9   9      178.43      211.99     51.71 o 
   4  -9   9     1012.68     1157.35     79.36 o 
   5  -9   9     1264.77     1430.90     82.77 o 
 -10  -8   9        4.97        5.15     30.13 o 
  -9  -8   9       91.62       55.06     26.17 o 
  -8  -8   9      183.47      229.71     71.95 o 
  -7  -8   9        5.18       19.70     13.73 o 
  -6  -8   9       25.79        7.01     24.24 o 
  -5  -8   9      279.37      241.99     23.06 o 
  -4  -8   9     2979.82     3148.18     57.14 o 
  -3  -8   9      133.80      158.06     21.82 o 
  -2  -8   9      120.06      107.52     19.04 o 
  -1  -8   9     1312.29     1341.14     39.19 o 
   0  -8   9     1396.35     1395.06    105.84 o 
   1  -8   9      117.40      129.02     19.57 o 
   2  -8   9      485.97      464.63     25.76 o 
   3  -8   9     3902.77     4067.33    113.96 o 
   4  -8   9      202.96      264.01     60.14 o 
   5  -8   9       22.06       13.02     48.55 o 
   6  -8   9       26.11       42.04     35.28 o 
 -11  -7   9       42.26       55.24     42.60 o 
 -10  -7   9       56.78       43.03     41.05 o 
  -9  -7   9        0.40        6.14     29.02 o 
  -8  -7   9      120.28      100.23     24.19 o 
  -7  -7   9      909.10      931.56     41.20 o 
  -6  -7   9     2703.41     2754.83     57.26 o 
  -5  -7   9        2.10       14.33     14.03 o 
  -4  -7   9     1261.42     1301.20     38.42 o 
  -3  -7   9     2238.03     2278.06     59.99 o 
  -2  -7   9     3052.65     3263.84    127.63 o 
  -1  -7   9       14.35       15.98     21.89 o 
   0  -7   9      979.18      966.87     37.91 o 
   1  -7   9     2116.34     2108.17     45.27 o 
   2  -7   9       44.72       58.70     18.76 o 
   3  -7   9       48.19       44.27     16.86 o 
   4  -7   9      432.74      475.81     53.32 o 
   5  -7   9       63.79       32.61     35.53 o 
   6  -7   9      874.33     1008.91     84.20 o 
 -11  -6   9      255.68      242.37     43.59 o 
 -10  -6   9        1.63       19.28     28.34 o 
  -9  -6   9      580.85      466.57     48.05 o 
  -8  -6   9      152.06      149.58     24.11 o 
  -7  -6   9        6.70       11.98     12.86 o 
  -6  -6   9      274.34      286.56     22.67 o 
  -5  -6   9     2215.88     2237.69     57.94 o 
  -4  -6   9      211.47      212.16     21.15 o 
  -3  -6   9      703.75      695.35     31.03 o 
  -2  -6   9      620.43      600.93     28.62 o 
  -1  -6   9      490.04      455.32     26.88 o 
   0  -6   9      820.01      785.54     31.89 o 
   1  -6   9      352.12      321.43     24.11 o 
   2  -6   9       12.07       17.58     13.29 o 
   3  -6   9      310.43      284.30     23.46 o 
   4  -6   9     1041.04      973.63     65.60 o 
   5  -6   9      487.88      497.95     59.09 o 
   6  -6   9       54.33       66.96     52.58 o 
   7  -6   9      175.17      166.04     49.91 o 
 -12  -5   9       73.94       55.43     31.00 o 
 -11  -5   9      383.59      389.19     46.50 o 
 -10  -5   9      102.29       79.61     32.74 o 
  -9  -5   9       67.30       36.46     29.76 o 
  -8  -5   9      229.18      250.57     29.76 o 
  -7  -5   9     3644.56     3752.18    114.12 o 
  -6  -5   9       23.92       46.38     25.86 o 
  -5  -5   9      526.12      559.73     40.21 o 
  -4  -5   9      170.22      154.16     18.99 o 
  -3  -5   9      918.36      909.80     33.64 o 
  -2  -5   9      127.50      107.32     17.46 o 
  -1  -5   9      107.30      109.97     19.05 o 
   0  -5   9      322.22      321.15     23.73 o 
   1  -5   9      320.35      333.80     26.77 o 
   2  -5   9      766.07      719.40     38.26 o 
   3  -5   9      909.66      813.02     32.42 o 
   4  -5   9      107.05      101.62     18.93 o 
   5  -5   9      802.69      752.40     64.11 o 
   6  -5   9      306.18      319.81     51.90 o 
   7  -5   9      488.28      345.17     53.32 o 
 -12  -4   9      106.46       87.36     28.09 o 
 -11  -4   9       51.19       32.55     28.27 o 
 -10  -4   9      279.58      305.86     40.12 o 
  -9  -4   9       30.69       57.97     31.19 o 
  -8  -4   9       64.04       82.26     18.62 o 
  -7  -4   9      339.66      334.16     19.26 o 
  -6  -4   9      743.72      734.90     28.25 o 
  -5  -4   9      595.44      593.89     25.26 o 
  -4  -4   9     3959.12     4081.15     81.68 o 
  -3  -4   9     2597.44     2676.79     61.88 o 
  -2  -4   9      110.73      101.85     19.16 o 
  -1  -4   9     1154.17     1142.93     38.95 o 
   0  -4   9     6478.97     6246.90    116.48 o 
   1  -4   9       29.39       31.99     18.97 o 
   2  -4   9      711.89      629.93     29.61 o 
   3  -4   9     1443.40     1517.86     45.29 o 
   4  -4   9     1714.42     1729.08     47.61 o 
   5  -4   9        2.07        5.68     18.30 o 
   6  -4   9      168.14      103.61     37.51 o 
   7  -4   9      548.46      527.58     61.38 o 
 -12  -3   9       16.67       30.69     36.83 o 
 -11  -3   9       89.85       56.17     31.75 o 
 -10  -3   9      113.50      122.83     35.28 o 
  -9  -3   9       98.84       96.72     31.37 o 
  -8  -3   9      280.01      249.25     36.09 o 
  -7  -3   9      322.40      313.06     17.42 o 
  -6  -3   9     1112.22     1249.60     39.13 o 
  -5  -3   9      368.95      333.27     20.94 o 
  -4  -3   9       60.85       59.14     14.17 o 
  -3  -3   9     2720.08     2635.65     84.54 o 
  -2  -3   9     4392.26     4271.74     94.40 o 
  -1  -3   9      215.72      222.22     20.82 o 
   0  -3   9      800.98      780.55     53.01 o 
   1  -3   9     4442.72     4486.76    142.42 o 
   2  -3   9     2629.67     2545.53     65.54 o 
   3  -3   9       72.22       72.93     19.26 o 
   4  -3   9      296.14      305.11     45.74 o 
   5  -3   9      196.53      170.45     40.96 o 
   6  -3   9      100.24       82.53     40.98 o 
   7  -3   9       47.60       21.70     38.75 o 
 -13  -2   9        0.16       13.95     31.31 o 
 -12  -2   9      307.67      388.08     44.95 o 
 -11  -2   9        0.40       31.56     33.67 o 
 -10  -2   9      209.96      212.92     37.45 o 
  -9  -2   9      136.77      157.30     33.30 o 
  -8  -2   9     1342.69     1369.52     81.47 o 
  -7  -2   9       41.57       37.83      6.99 o 
  -6  -2   9      240.44      257.86     20.24 o 
  -5  -2   9     2948.83     3137.52    103.64 o 
  -4  -2   9      852.47      809.66     39.19 o 
  -3  -2   9       13.26       23.96     16.16 o 
  -2  -2   9      738.01      708.39     31.43 o 
  -1  -2   9     3009.57     2811.08    104.66 o 
   0  -2   9       78.75       95.20     31.19 o 
   1  -2   9      459.64      431.32     26.85 o 
   2  -2   9      450.09      460.16     38.17 o 
   3  -2   9      332.71      307.27     39.23 o 
   4  -2   9      303.17      296.05     48.12 o 
   5  -2   9     1051.29     1048.15     46.96 o 
   6  -2   9       25.60       32.10     14.32 o 
   7  -2   9       24.51       52.39     33.67 o 
 -13  -1   9       28.42       28.83     24.43 o 
 -12  -1   9      188.48      132.44     32.06 o 
 -11  -1   9      185.86      219.18     37.14 o 
 -10  -1   9      518.76      447.10     45.08 o 
  -9  -1   9       25.03      -14.01     24.49 o 
  -8  -1   9      297.81      322.72     38.38 o 
  -7  -1   9      983.62      951.80     44.34 o 
  -6  -1   9      127.51      121.57     19.65 o 
  -5  -1   9      494.79      505.74     17.39 o 
  -4  -1   9      578.64      553.07     32.46 o 
  -3  -1   9     3779.09     3573.88    127.45 o 
  -2  -1   9      631.52      639.03     27.97 o 
  -1  -1   9      635.28      611.35     33.90 o 
   0  -1   9      168.98      167.00     19.99 o 
   1  -1   9       11.50       25.09     16.67 o 
   2  -1   9     2140.38     2251.37     63.54 o 
   3  -1   9      464.73      420.83     45.76 o 
   4  -1   9      221.63      209.98     37.95 o 
   5  -1   9      609.33      665.60    103.08 o 
   6  -1   9     1651.12     1691.34    143.97 o 
   7  -1   9      462.00      455.74     75.36 o 
 -13   0   9      244.64      269.53     39.68 o 
 -12   0   9        9.15       13.33     21.64 o 
 -11   0   9      116.66       96.54     33.36 o 
 -10   0   9       94.59      130.64     34.47 o 
  -9   0   9      641.67      666.53     47.80 o 
  -8   0   9      671.82      593.93     43.28 o 
  -7   0   9      443.48      436.76     10.23 o 
  -6   0   9     1662.58     1794.73     41.65 o 
  -5   0   9     1116.51     1142.42     25.75 o 
  -4   0   9      247.01      207.92     16.85 o 
  -3   0   9     1249.34     1298.35     38.71 o 
  -2   0   9      128.29      143.38     18.94 o 
  -1   0   9      583.33      501.58     44.74 o 
   0   0   9     3508.63     3451.83     76.40 o 
   1   0   9      817.95      790.49     33.73 o 
   2   0   9       46.49       47.48     18.86 o 
   3   0   9     3297.64     3107.44    177.95 o 
   4   0   9     1705.92     1734.17     88.57 o 
   5   0   9       48.39       42.52     25.17 o 
   6   0   9      210.46      261.00     69.07 o 
   7   0   9      282.30      261.49     38.34 o 
 -13   1   9        0.51        0.62     19.59 o 
 -12   1   9       80.46       90.15     30.38 o 
 -11   1   9       28.07       22.76     23.87 o 
 -10   1   9        5.07       28.27     25.98 o 
  -9   1   9        7.25        4.34     23.56 o 
  -8   1   9      138.06      117.87     28.15 o 
  -7   1   9       94.85      104.58     12.07 o 
  -6   1   9      920.38      927.33     24.51 o 
  -5   1   9      481.24      462.57     16.71 o 
  -4   1   9       40.30       38.64     12.92 o 
  -3   1   9      784.80      712.57     36.73 o 
  -2   1   9     2428.65     2222.59     53.50 o 
  -1   1   9       46.47       51.38     17.61 o 
   0   1   9      195.27      205.67     29.51 o 
   1   1   9     1294.38     1227.95     45.02 o 
   2   1   9     6113.95     6155.10    190.63 o 
   3   1   9        4.17       29.19     14.22 o 
   4   1   9       45.16       46.30     20.36 o 
   5   1   9     1246.00     1228.03     46.48 o 
   6   1   9      326.92      300.03     30.74 o 
   7   1   9       18.64       20.91     18.76 o 
 -13   2   9       38.02       16.62     18.04 o 
 -12   2   9        5.72       -0.62     19.22 o 
 -11   2   9        5.95       24.86     32.43 o 
 -10   2   9       32.91       40.98     35.34 o 
  -9   2   9      116.33       87.61     29.39 o 
  -8   2   9     1930.62     1983.97     78.19 o 
  -7   2   9      199.10      196.08     21.48 o 
  -6   2   9       36.80       31.25      7.24 o 
  -5   2   9      938.28      893.55     23.29 o 
  -4   2   9     2193.96     2292.11    115.42 o 
  -3   2   9      584.85      649.22     55.09 o 
  -2   2   9        9.70       10.96     19.53 o 
  -1   2   9     2286.23     2307.29     73.58 o 
   0   2   9      663.14      644.78     44.67 o 
   1   2   9        1.50       14.53     17.04 o 
   2   2   9     2919.13     3063.40    258.95 o 
   3   2   9      103.87       83.02     22.27 o 
   4   2   9      114.80      113.73     24.49 o 
   5   2   9      476.02      447.00     34.24 o 
   6   2   9       15.94       26.56     24.74 o 
   7   2   9       36.24       20.89     20.58 o 
 -13   3   9        0.33       -0.25     17.86 o 
 -12   3   9       19.38        3.04     18.79 o 
 -11   3   9       47.82       52.08     24.06 o 
 -10   3   9     1101.86     1113.08     54.07 o 
  -9   3   9       54.37       76.20     32.12 o 
  -8   3   9      108.43       86.68     24.31 o 
  -7   3   9      385.22      398.63     16.60 o 
  -6   3   9     2541.45     2580.60     62.79 o 
  -5   3   9        2.44       19.56     18.76 o 
  -4   3   9      279.27      248.86     20.37 o 
  -3   3   9     2169.78     2079.82     72.02 o 
  -2   3   9       14.56       24.40     16.99 o 
  -1   3   9      285.03      265.48     31.22 o 
   0   3   9      157.29      160.81     27.87 o 
   1   3   9     5157.63     5281.34    114.96 o 
   2   3   9     3330.23     3363.48     87.27 o 
   3   3   9     2300.99     2390.62     60.46 o 
   4   3   9      124.02       97.80     25.55 o 
   5   3   9       23.06       25.97     23.65 o 
   6   3   9      554.76      595.69     39.81 o 
   7   3   9      376.51      349.77     60.27 o 
 -12   4   9      293.18      287.57     32.24 o 
 -11   4   9       50.05       62.13     23.93 o 
 -10   4   9       29.38       32.74     29.51 o 
  -9   4   9     1358.17     1324.07     55.18 o 
  -8   4   9      237.24      247.14     31.99 o 
  -7   4   9      255.27      248.49     15.39 o 
  -6   4   9        2.45        5.58      4.16 o 
  -5   4   9      999.52     1046.14     32.34 o 
  -4   4   9      252.41      259.97     23.73 o 
  -3   4   9      236.33      221.64     32.89 o 
  -2   4   9     1211.61     1162.48     46.22 o 
  -1   4   9       17.06       32.29     19.65 o 
   0   4   9     1418.72     1417.35     66.84 o 
   1   4   9     1091.97     1049.95     41.91 o 
   2   4   9     1110.05     1126.64     45.44 o 
   3   4   9       19.42       67.93     27.81 o 
   4   4   9      897.91      976.61     46.48 o 
   5   4   9      152.12      151.81     31.13 o 
   6   4   9       15.07       28.71     26.16 o 
   7   4   9      522.34      596.18     41.52 o 
 -11   5   9      175.46      182.78     32.49 o 
 -10   5   9        5.75       21.33     17.05 o 
  -9   5   9      129.65      134.05     27.16 o 
  -8   5   9       79.16       82.65     26.35 o 
  -7   5   9      154.56      146.83     15.64 o 
  -6   5   9       15.86       16.83     11.47 o 
  -5   5   9      915.76      903.14     33.13 o 
  -4   5   9       20.98       10.91     15.47 o 
  -3   5   9       10.82       12.97     14.64 o 
  -2   5   9     5863.02     6009.48    305.27 o 
  -1   5   9     3683.85     3587.56     86.84 o 
   0   5   9      193.95      197.80     31.22 o 
   1   5   9       34.52       35.61     27.54 o 
   2   5   9      751.96      838.28     41.31 o 
   3   5   9      665.01      679.15     39.27 o 
   4   5   9      209.40      253.13     32.06 o 
   5   5   9      399.21      424.94     38.94 o 
   6   5   9       26.52       34.53     22.19 o 
 -11   6   9        1.53       11.72     14.63 o 
  -9   6   9      317.94      326.01     33.54 o 
  -8   6   9      514.11      475.81     37.39 o 
  -7   6   9       58.71       59.10     12.18 o 
  -6   6   9      346.47      366.59     21.67 o 
  -5   6   9      385.93      349.13     23.24 o 
  -4   6   9     2964.94     2744.70     65.11 o 
  -3   6   9      360.89      373.55     31.85 o 
  -2   6   9      225.15      236.89     29.47 o 
  -1   6   9     5784.00     6144.28    220.58 o 
   0   6   9     5727.89     5928.85    201.94 o 
   1   6   9       58.85       43.91     24.04 o 
   2   6   9        7.58       20.49     19.24 o 
   3   6   9     1029.96     1105.31     50.13 o 
   4   6   9       44.35       33.71     21.07 o 
   5   6   9      249.55      220.76     32.73 o 
   6   6   9      136.73      153.22     28.88 o 
 -10   7   9      133.98      144.59     30.94 o 
  -9   7   9       17.70       20.89     23.75 o 
  -8   7   9        6.83        3.78     18.60 o 
  -7   7   9      246.76      249.17     19.30 o 
  -6   7   9     1729.06     1815.56     40.39 o 
  -5   7   9       94.35      108.75     17.00 o 
  -4   7   9       51.42       49.85     18.02 o 
  -3   7   9     2031.02     2119.94     74.85 o 
  -2   7   9       69.17       65.13     16.65 o 
  -1   7   9      201.96      193.79     32.26 o 
   0   7   9       45.87       63.42     20.45 o 
   1   7   9      479.56      550.85     36.58 o 
   2   7   9      109.35       79.96     24.77 o 
   3   7   9      238.97      259.08     34.07 o 
   4   7   9       35.05       36.04     22.90 o 
   5   7   9        4.20        8.05     21.93 o 
   6   7   9      258.64      279.51     36.88 o 
  -9   8   9      124.88      113.22     22.01 o 
  -8   8   9       37.30       45.51     19.59 o 
  -7   8   9       76.03       72.21     14.77 o 
  -6   8   9      368.73      337.74     25.22 o 
  -5   8   9     1357.59     1363.00     39.76 o 
  -4   8   9      214.64      218.76     28.06 o 
  -3   8   9      454.16      446.06     38.64 o 
  -2   8   9       61.27       74.27     18.55 o 
  -1   8   9      742.64      646.57     55.49 o 
   0   8   9      142.32      139.91     23.25 o 
   1   8   9     1251.01     1260.15     57.20 o 
   2   8   9      404.98      343.69     32.02 o 
   3   8   9       20.63       10.43     21.05 o 
   4   8   9     1084.92     1164.90     55.69 o 
   5   8   9      224.30      229.07     34.70 o 
  -8   9   9       17.73       35.16     25.73 o 
  -7   9   9      867.61      959.99     51.90 o 
  -6   9   9        0.21       12.32     12.56 o 
  -5   9   9       53.82       22.01     18.72 o 
  -4   9   9      154.73      153.29     25.32 o 
  -3   9   9        2.19       14.20     12.83 o 
  -2   9   9      477.25      551.66     40.52 o 
  -1   9   9     1025.59     1058.66     53.34 o 
   0   9   9       29.36       50.07     23.57 o 
   1   9   9     1073.90     1117.46     96.63 o 
   2   9   9      796.62      844.23     44.98 o 
   3   9   9       12.39       13.84     22.56 o 
   4   9   9        9.79       21.84     22.91 o 
  -7  10   9      198.18      175.03     28.03 o 
  -6  10   9      397.97      379.84     24.89 o 
  -5  10   9      241.72      197.23     20.74 o 
  -4  10   9     1396.57     1394.14     53.61 o 
  -3  10   9     2171.53     2200.46     71.43 o 
  -2  10   9        2.02       21.00     11.96 o 
  -1  10   9      106.71      108.51     28.70 o 
   0  10   9      634.37      659.99     41.65 o 
   1  10   9       24.67       21.45     21.04 o 
   2  10   9       18.28       12.83     21.29 o 
   3  10   9     1427.85     1557.94     60.45 o 
  -6  11   9      970.13      916.24     35.48 o 
  -5  11   9      705.55      643.63     33.17 o 
  -4  11   9      349.42      306.35     40.50 o 
  -3  11   9      498.38      556.20     45.55 o 
  -2  11   9      121.06      123.14     25.49 o 
  -1  11   9        5.42        0.41     10.92 o 
   0  11   9        6.14        5.22     21.10 o 
   1  11   9      398.53      392.47     36.23 o 
   2  11   9       22.40       18.71     21.22 o 
  -6  12   9        6.22       10.11     17.24 o 
  -5  12   9      178.01      162.63     22.32 o 
  -4  12   9      791.41      718.83     50.88 o 
  -3  12   9      321.37      308.17     46.52 o 
  -2  12   9       45.61       30.46     19.99 o 
  -1  12   9      570.63      595.00     55.72 o 
   0  12   9      112.61      146.08     27.68 o 
   1  12   9      376.41      378.42     42.72 o 
  -6  13   9      131.36       93.69     28.77 o 
  -5  13   9      223.52      178.57     33.85 o 
  -4  13   9       30.78       24.70     20.86 o 
  -3  13   9      382.84      363.27     45.10 o 
  -2  13   9       20.47       19.12     11.40 o 
  -1  13   9      415.76      327.78     46.02 o 
  -3 -13  10       44.49       76.45     37.08 o 
  -2 -13  10     1242.94     1363.44     74.53 o 
  -6 -12  10      307.51      278.82     39.64 o 
  -5 -12  10       83.89       90.28     36.02 o 
  -4 -12  10      758.15      775.18     43.40 o 
  -3 -12  10      234.28      276.98     30.03 o 
  -2 -12  10        0.28       15.75     27.53 o 
  -1 -12  10      920.20     1002.96     72.11 o 
   0 -12  10      547.45      586.55     60.51 o 
   1 -12  10       20.82       31.37     34.72 o 
  -7 -11  10      244.68      236.13     53.69 o 
  -6 -11  10     1143.29     1124.38     46.63 o 
  -5 -11  10       44.26       38.69     19.78 o 
  -4 -11  10        7.47       11.30     20.24 o 
  -3 -11  10     2219.07     2247.04     54.86 o 
  -2 -11  10     1159.41     1174.32     56.73 o 
  -1 -11  10       46.17       19.47     30.38 o 
   0 -11  10      254.81      220.17     36.27 o 
   1 -11  10     1373.56     1347.07     78.31 o 
   2 -11  10       13.41       57.60     45.45 o 
   3 -11  10       86.42       33.48     37.51 o 
  -9 -10  10      623.58      729.53     63.80 o 
  -8 -10  10      107.74       93.56     36.95 o 
  -7 -10  10      206.79      205.58     31.25 o 
  -6 -10  10        3.58       13.76     20.06 o 
  -5 -10  10     1396.51     1348.20     72.14 o 
  -4 -10  10      240.62      245.46     25.97 o 
  -3 -10  10        0.76        8.94     17.88 o 
  -2 -10  10      629.57      627.69     33.32 o 
  -1 -10  10     1261.45     1299.43     63.12 o 
   0 -10  10      156.07      118.24     37.57 o 
   1 -10  10       54.29       49.04     34.78 o 
   2 -10  10      623.21      694.12     65.17 o 
   3 -10  10      187.45      168.40     43.53 o 
   4 -10  10      741.82      670.87     64.98 o 
  -9  -9  10      184.75      192.33     64.98 o 
  -8  -9  10      337.21      287.38     43.96 o 
  -7  -9  10     2326.86     2339.44    148.43 o 
  -6  -9  10      123.38      121.39     23.84 o 
  -5  -9  10      286.48      293.10     27.96 o 
  -4  -9  10      851.28      800.66     36.70 o 
  -3  -9  10       97.15      112.61     21.70 o 
  -2  -9  10      550.95      502.44     32.58 o 
  -1  -9  10       27.74       20.70     17.13 o 
   0  -9  10      178.43      211.22     23.27 o 
   1  -9  10      493.32      395.52     44.89 o 
   2  -9  10     1974.22     2137.80     90.90 o 
   3  -9  10       55.32       62.25     39.93 o 
   4  -9  10        7.17       -8.18     33.85 o 
 -10  -8  10      133.83      183.71     48.92 o 
  -9  -8  10      120.30      103.92     37.02 o 
  -8  -8  10       72.34      104.54     38.19 o 
  -7  -8  10        0.97       12.98     16.59 o 
  -6  -8  10      703.44      707.78     32.76 o 
  -5  -8  10       22.53       27.96     18.32 o 
  -4  -8  10      608.68      638.41     32.67 o 
  -3  -8  10      854.30      892.65     36.37 o 
  -2  -8  10      868.89      854.35     35.45 o 
  -1  -8  10     1771.70     1798.40     47.76 o 
   0  -8  10     2443.97     2443.72     95.33 o 
   1  -8  10      200.66      176.42     21.52 o 
   2  -8  10       18.98       35.84     42.29 o 
   3  -8  10     2128.93     2314.44     97.28 o 
   4  -8  10      970.61     1004.82     74.34 o 
   5  -8  10        0.32       12.65     46.44 o 
 -11  -7  10      144.13      125.06     46.32 o 
 -10  -7  10       43.00       88.54     43.96 o 
  -9  -7  10      167.63      175.90     40.86 o 
  -8  -7  10      167.92      120.47     37.57 o 
  -7  -7  10       73.26       74.15     19.61 o 
  -6  -7  10      720.59      759.71     67.83 o 
  -5  -7  10        7.23       17.03     19.00 o 
  -4  -7  10      526.62      508.76     29.05 o 
  -3  -7  10     1248.70     1256.66     39.93 o 
  -2  -7  10      858.42      892.46     35.56 o 
  -1  -7  10       11.57       23.92     22.10 o 
   0  -7  10      722.16      705.89     37.88 o 
   1  -7  10     3874.99     3828.68     65.44 o 
   2  -7  10      795.52      759.75     50.84 o 
   3  -7  10       27.00       39.37     33.92 o 
   4  -7  10      126.78      119.73     43.53 o 
   5  -7  10      412.81      463.35     73.47 o 
 -11  -6  10        0.61        6.20     28.46 o 
 -10  -6  10      318.91      261.53     43.71 o 
  -9  -6  10      160.43      195.18     43.90 o 
  -8  -6  10     1298.75     1321.90     67.40 o 
  -7  -6  10       12.10       -1.98     26.29 o 
  -6  -6  10       62.53       90.25     18.77 o 
  -5  -6  10     1888.31     1921.67     45.37 o 
  -4  -6  10     1131.33     1151.87     40.51 o 
  -3  -6  10     2075.44     2197.86     89.07 o 
  -2  -6  10      654.58      646.16     30.53 o 
  -1  -6  10     2205.32     2253.16     78.06 o 
   0  -6  10       52.01       41.22     18.25 o 
   1  -6  10      133.14      132.58     28.40 o 
   2  -6  10      646.67      653.45     31.08 o 
   3  -6  10      326.46      295.34     25.42 o 
   4  -6  10      509.32      468.80     53.94 o 
   5  -6  10       93.45       64.05     44.15 o 
   6  -6  10      219.13      192.77     54.69 o 
 -12  -5  10        3.31       11.90     26.48 o 
 -11  -5  10      233.44      282.36     45.32 o 
 -10  -5  10      715.20      751.47     59.52 o 
  -9  -5  10       90.31       88.42     33.11 o 
  -7  -5  10      208.65      235.07     24.27 o 
  -6  -5  10       74.12       83.60     17.74 o 
  -5  -5  10      435.87      437.51     24.61 o 
  -4  -5  10     2121.86     2145.44     57.06 o 
  -3  -5  10     1539.17     1576.25     46.02 o 
  -2  -5  10      363.93      362.32     27.63 o 
  -1  -5  10       13.37       21.94     17.17 o 
   0  -5  10       89.22      101.63     19.59 o 
   1  -5  10       70.14       50.61     15.46 o 
   2  -5  10     1274.15     1209.15     40.67 o 
   3  -5  10      327.98      301.55     52.21 o 
   4  -5  10      145.25      145.07     21.85 o 
   5  -5  10      717.68      733.49     68.27 o 
   6  -5  10     1828.58     1894.62    102.43 o 
 -12  -4  10        8.21       34.04     39.68 o 
 -11  -4  10      123.45      133.74     38.81 o 
 -10  -4  10       53.26      106.58     34.10 o 
  -9  -4  10     1340.01     1340.69     69.13 o 
  -8  -4  10       10.45       11.78     27.22 o 
  -7  -4  10      385.32      364.59     34.32 o 
  -6  -4  10       28.00       17.51     16.27 o 
  -5  -4  10     1971.27     1997.55     53.65 o 
  -4  -4  10      593.39      623.05     30.80 o 
  -3  -4  10      892.34      872.93     36.77 o 
  -2  -4  10      258.48      244.60     35.43 o 
  -1  -4  10      274.43      265.12     23.36 o 
   0  -4  10      843.58      810.40     43.22 o 
   1  -4  10      739.10      716.70     34.26 o 
   2  -4  10       11.84        9.11     16.35 o 
   3  -4  10     1028.65      974.54    113.03 o 
   4  -4  10     1760.64     1837.87     50.29 o 
   5  -4  10       87.40       67.27     36.89 o 
   6  -4  10        3.84       10.54     34.10 o 
 -12  -3  10       28.23       46.13     26.23 o 
 -11  -3  10       80.12       70.81     32.12 o 
 -10  -3  10       20.19       58.28     30.51 o 
  -9  -3  10       55.50       70.00     30.26 o 
  -8  -3  10      195.01      198.47     37.82 o 
  -7  -3  10      345.79      340.86     41.79 o 
  -6  -3  10     1621.47     1677.03     37.44 o 
  -5  -3  10      469.05      454.20     28.12 o 
  -4  -3  10      539.33      520.97     29.19 o 
  -3  -3  10      716.78      708.79     31.41 o 
  -2  -3  10     6032.84     6051.56    155.22 o 
  -1  -3  10      630.17      630.13     31.39 o 
   0  -3  10      205.33      167.07     22.58 o 
   1  -3  10     5585.11     5600.62    169.79 o 
   2  -3  10     1060.65     1022.49     39.79 o 
   3  -3  10       45.28       58.67     30.69 o 
   4  -3  10       92.39       51.96     19.75 o 
   5  -3  10      683.74      814.61    110.27 o 
   6  -3  10      113.36      160.15     49.73 o 
   7  -3  10        8.75       20.58     36.52 o 
 -12  -2  10       12.07       37.88     25.55 o 
 -11  -2  10       16.63       21.14     25.73 o 
 -10  -2  10      216.62      176.09     30.38 o 
  -9  -2  10       25.38       64.85     29.76 o 
  -8  -2  10      563.43      644.46     48.61 o 
  -7  -2  10        6.70        6.44     10.83 o 
  -6  -2  10        4.24       17.18     10.10 o 
  -5  -2  10     2144.78     2108.99     53.05 o 
  -4  -2  10     2132.23     2249.76     92.11 o 
  -3  -2  10      239.62      233.46     21.75 o 
  -2  -2  10      942.86      935.39     35.14 o 
  -1  -2  10     3487.45     3482.25    143.91 o 
   0  -2  10     1837.37     1872.55     54.63 o 
   1  -2  10       89.53       78.49     21.29 o 
   2  -2  10        7.89       41.60     24.19 o 
   3  -2  10      802.08      826.04     52.22 o 
   4  -2  10       21.38       29.60     17.53 o 
   5  -2  10        4.50       -5.29     18.14 o 
   6  -2  10       33.03       22.73     13.17 o 
   7  -2  10       48.18       42.35     36.64 o 
 -13  -1  10       38.12       69.57     31.75 o 
 -12  -1  10        2.80       16.55     24.68 o 
 -11  -1  10      185.21      202.25     42.78 o 
 -10  -1  10      546.68      551.21     48.30 o 
  -9  -1  10        3.74       -1.36     27.96 o 
  -8  -1  10      344.40      355.03     43.40 o 
  -7  -1  10     1092.85     1158.67     28.37 o 
  -6  -1  10      705.45      754.84     30.00 o 
  -5  -1  10       32.19       26.24     14.40 o 
  -4  -1  10      238.67      181.18     23.65 o 
  -3  -1  10     4351.53     4252.63     86.30 o 
  -2  -1  10      229.17      233.25     22.84 o 
  -1  -1  10     1016.56      997.71     39.97 o 
   0  -1  10      762.56      774.06     39.00 o 
   1  -1  10     1384.35     1269.57     67.58 o 
   2  -1  10      190.19      193.31     32.84 o 
   3  -1  10     1149.10     1119.06     45.58 o 
   4  -1  10       31.65       18.22     12.79 o 
   5  -1  10       54.40       46.58     19.84 o 
   6  -1  10     1303.58     1355.60    150.08 o 
   7  -1  10       74.49       31.62     32.49 o 
 -13   0  10       35.24       61.88     30.44 o 
 -12   0  10      304.15      320.24     39.43 o 
 -11   0  10        1.81        4.77     23.50 o 
 -10   0  10       95.55      113.03     31.31 o 
  -9   0  10      844.22      902.33     53.76 o 
  -8   0  10      228.01      273.12     48.24 o 
  -7   0  10       25.93       32.12      8.77 o 
  -6   0  10      828.17      808.19     46.19 o 
  -5   0  10     1366.64     1483.93     42.85 o 
  -4   0  10      124.88      116.62     24.09 o 
  -3   0  10      124.22      106.90     23.31 o 
  -2   0  10       23.59       35.28     20.42 o 
  -1   0  10       98.41       90.37     20.41 o 
   0   0  10     2163.01     1924.03    126.55 o 
   1   0  10      833.52      766.95     46.88 o 
   2   0  10        8.43       18.16     15.81 o 
   3   0  10      916.05      996.45     62.22 o 
   4   0  10     1058.72     1048.55     62.45 o 
   5   0  10       42.21       37.85     23.82 o 
   6   0  10       82.73       50.97     22.71 o 
   7   0  10      267.15      319.60    117.09 o 
 -13   1  10       13.89       10.23     29.45 o 
 -12   1  10        0.46       -1.98     21.89 o 
 -11   1  10      319.89      257.56     36.95 o 
 -10   1  10       36.15       42.97     31.87 o 
  -9   1  10      324.03      375.06     51.34 o 
  -8   1  10       44.63       51.83     26.60 o 
  -7   1  10     1966.63     2086.13     56.76 o 
  -6   1  10      118.25      112.48     15.16 o 
  -5   1  10       10.27       12.33     13.71 o 
  -4   1  10      636.20      644.97     29.48 o 
  -3   1  10      127.67       94.93     18.31 o 
  -2   1  10     5156.07     5060.18    183.34 o 
  -1   1  10      753.33      765.09     35.62 o 
   0   1  10       43.71       35.05     11.31 o 
   1   1  10     3075.18     3049.91     78.71 o 
   2   1  10     1667.48     1604.58     47.94 o 
   3   1  10      481.09      466.04     47.09 o 
   4   1  10      145.54      201.02     31.76 o 
   5   1  10     1285.62     1378.61     55.31 o 
   6   1  10       11.70        2.19     19.32 o 
   7   1  10        7.57       11.40     18.47 o 
 -13   2  10       33.12       21.02     19.53 o 
 -12   2  10        1.93        0.25     19.65 o 
 -11   2  10       39.01       27.65     23.38 o 
 -10   2  10       37.39       44.39     24.31 o 
  -9   2  10        6.88       50.66     36.71 o 
  -8   2  10      144.33      137.83     38.63 o 
  -7   2  10        7.62       19.12     10.03 o 
  -6   2  10      234.99      246.36     25.17 o 
  -5   2  10     1415.54     1430.30     46.04 o 
  -4   2  10     1968.07     1875.71     50.91 o 
  -3   2  10       54.33       39.95     20.96 o 
  -2   2  10        4.01       23.47     20.54 o 
  -1   2  10     2632.12     2566.23     80.31 o 
   0   2  10     3059.81     3236.58    144.19 o 
   1   2  10       56.98       48.85     27.26 o 
   2   2  10       21.61       13.45     17.25 o 
   3   2  10      506.93      543.17     48.66 o 
   4   2  10      248.45      258.18     42.81 o 
   5   2  10        2.88       10.68     20.92 o 
   6   2  10       74.95       64.16     22.87 o 
 -12   3  10      232.08      203.87     36.40 o 
 -11   3  10      216.58      169.70     31.81 o 
 -10   3  10       39.44       63.92     31.19 o 
  -9   3  10      139.04      113.34     31.81 o 
  -8   3  10      114.85      103.36     28.34 o 
  -7   3  10     2675.32     2886.69     89.42 o 
  -6   3  10     1661.80     1694.59     46.81 o 
  -5   3  10        0.81       14.70     15.51 o 
  -4   3  10      625.37      682.37     31.63 o 
  -3   3  10     3353.11     3325.17     78.49 o 
  -2   3  10     1676.78     1675.28     85.97 o 
  -1   3  10        1.33       22.27     16.00 o 
   0   3  10       10.07       14.07     16.70 o 
   1   3  10       75.73       96.17     34.42 o 
   2   3  10        2.28       27.18     15.84 o 
   3   3  10       40.47       31.65     16.97 o 
   4   3  10      441.60      430.04     43.06 o 
   5   3  10       83.07       77.63     25.38 o 
   6   3  10      616.86      618.66     42.13 o 
 -12   4  10      180.95      144.34     27.72 o 
 -11   4  10      122.69       84.94     25.48 o 
 -10   4  10        1.75       -2.85     18.72 o 
  -9   4  10      205.14      228.91     31.87 o 
  -8   4  10      845.47      824.64     48.73 o 
  -7   4  10       56.56       47.28     11.53 o 
  -6   4  10      629.02      667.00     30.06 o 
  -5   4  10     3466.18     3573.41     80.63 o 
  -4   4  10      802.46      806.22     35.69 o 
  -3   4  10      496.12      464.47     32.10 o 
  -2   4  10      179.85      182.84     26.02 o 
  -1   4  10      171.82      181.70     30.55 o 
   0   4  10      511.22      523.81     49.43 o 
   1   4  10      379.63      430.63     42.03 o 
   2   4  10      382.98      493.07     62.06 o 
   3   4  10        1.68       21.73     21.49 o 
   4   4  10     1532.74     1690.97     70.78 o 
   5   4  10     1017.25     1068.83     90.31 o 
   6   4  10        2.10       28.25     29.82 o 
 -12   5  10       90.52       95.36     27.96 o 
 -11   5  10      283.74      257.68     32.06 o 
 -10   5  10       83.84       76.20     26.41 o 
  -9   5  10       25.98       33.54     26.85 o 
  -8   5  10      162.53      145.95     34.04 o 
  -7   5  10      197.89      207.66     17.58 o 
  -6   5  10       18.85       30.52     20.75 o 
  -5   5  10     1131.64     1170.74     38.93 o 
  -4   5  10      169.53      177.55     23.61 o 
  -3   5  10      198.49      194.94     26.76 o 
  -2   5  10      132.56      143.46     29.68 o 
  -1   5  10       32.41       45.00     19.60 o 
   0   5  10       40.40       70.04     22.41 o 
   1   5  10      332.55      351.32     47.69 o 
   2   5  10     2082.78     2096.46     61.33 o 
   3   5  10      155.58      115.74     28.76 o 
   4   5  10        6.32        1.33     34.81 o 
   5   5  10      321.68      387.62     39.16 o 
   6   5  10      349.90      370.14     37.75 o 
 -11   6  10       25.80       33.54     22.38 o 
 -10   6  10       58.41       38.13     28.83 o 
  -9   6  10      281.90      268.91     32.43 o 
  -8   6  10       77.69       81.29     29.76 o 
  -7   6  10      520.93      586.67     44.15 o 
  -6   6  10      397.28      354.71     22.75 o 
  -5   6  10       49.50       56.98     15.60 o 
  -4   6  10     4203.57     4269.53    130.87 o 
  -3   6  10     2553.23     2680.94     96.01 o 
  -2   6  10       54.22       59.44     18.98 o 
  -1   6  10      597.16      611.43     41.27 o 
   0   6  10     2561.49     2673.44     64.09 o 
   1   6  10      127.16      115.42     29.27 o 
   2   6  10        0.65        6.28     21.42 o 
   3   6  10     1150.52     1174.68     61.47 o 
   4   6  10      436.22      469.13     39.37 o 
   5   6  10        4.62       40.31     28.40 o 
 -10   7  10       78.56       73.54     24.12 o 
  -9   7  10       11.52        9.42     17.98 o 
  -8   7  10      290.14      292.47     41.36 o 
  -7   7  10      171.95      148.19     30.26 o 
  -6   7  10     2256.01     2243.48     73.69 o 
  -5   7  10       19.31        9.90     15.20 o 
  -4   7  10      319.68      353.73     33.79 o 
  -3   7  10     1374.35     1453.24     46.05 o 
  -2   7  10     1816.85     1907.18     52.34 o 
  -1   7  10       72.19       72.32     26.56 o 
   0   7  10       74.89       80.80     19.15 o 
   1   7  10     1577.06     1555.75     76.79 o 
   2   7  10      373.49      336.47     32.18 o 
   3   7  10      266.55      225.07     33.44 o 
   4   7  10       23.48       21.86     23.12 o 
   5   7  10       50.01       12.83     35.78 o 
  -9   8  10      458.56      383.67     34.60 o 
  -8   8  10     1351.91     1434.19     83.33 o 
  -7   8  10       21.38        7.94     22.51 o 
  -6   8  10       29.81       34.07     12.26 o 
  -5   8  10      566.59      569.63     29.81 o 
  -4   8  10      480.85      504.44     39.35 o 
  -3   8  10       40.16       39.73     14.65 o 
  -2   8  10       71.93       85.45     19.34 o 
  -1   8  10      288.34      263.99     34.04 o 
   0   8  10      181.57      134.71     24.66 o 
   1   8  10      267.52      270.44     49.60 o 
   2   8  10      100.20       72.17     26.27 o 
   3   8  10        1.82        2.94     24.04 o 
   4   8  10       92.36       77.90     27.69 o 
  -8   9  10       99.34      117.93     30.69 o 
  -7   9  10       74.99      106.02     28.58 o 
  -6   9  10       45.83       50.86     15.79 o 
  -5   9  10        2.41       22.60     14.97 o 
  -4   9  10      129.93      135.86     23.41 o 
  -3   9  10       28.66       44.15     21.04 o 
  -2   9  10      139.04      171.51     29.87 o 
  -1   9  10     1148.70     1193.78     59.52 o 
   0   9  10      124.47      126.55     30.14 o 
   1   9  10      411.30      392.10     39.16 o 
   2   9  10     1164.16     1279.64     58.71 o 
   3   9  10      450.30      371.00     36.45 o 
  -7  10  10       34.10       19.34     19.90 o 
  -6  10  10        2.19       11.63     16.18 o 
  -5  10  10       93.39       94.11     16.91 o 
  -4  10  10      794.71      849.62     51.16 o 
  -3  10  10        9.79       32.28     22.55 o 
  -2  10  10      139.75      123.44     27.56 o 
  -1  10  10      528.18      466.50     45.41 o 
   0  10  10     1608.80     1723.07    134.42 o 
   1  10  10      337.52      360.40     35.73 o 
   2  10  10      224.98      161.52     30.76 o 
  -7  11  10        1.31       23.31     33.42 o 
  -6  11  10      498.78      513.19     62.93 o 
  -5  11  10      297.04      257.81     27.23 o 
  -4  11  10       51.37       21.47     16.57 o 
  -3  11  10        6.97       25.13     16.00 o 
  -2  11  10     1958.63     1970.12     67.21 o 
  -1  11  10       32.85       35.81     17.87 o 
   0  11  10        0.99       15.34     20.17 o 
   1  11  10      232.56      221.99     34.33 o 
  -6  12  10        4.86        9.92     19.90 o 
  -5  12  10      371.09      324.32     27.25 o 
  -4  12  10      247.06      216.96     33.77 o 
  -3  12  10      456.26      432.83     45.45 o 
  -2  12  10        7.11       39.84     18.97 o 
  -1  12  10      247.41      246.40     40.41 o 
  -4 -12  11      657.88      658.85     38.65 o 
  -3 -12  11      228.40      202.34     30.99 o 
  -2 -12  11       62.49       84.26     35.22 o 
  -1 -12  11      768.44      730.21     62.93 o 
  -7 -11  11       59.62       49.58     20.88 o 
  -6 -11  11      304.83      300.25     31.96 o 
  -5 -11  11      185.96      164.05     24.93 o 
  -4 -11  11        2.50       29.10     22.79 o 
  -3 -11  11     1156.64     1125.16     44.39 o 
  -2 -11  11     1143.84     1201.30     85.41 o 
  -1 -11  11       10.38       15.07     39.62 o 
   0 -11  11      234.84      238.28     46.07 o 
   1 -11  11      640.83      651.22     61.20 o 
  -8 -10  11      497.66      481.70     51.28 o 
  -7 -10  11       96.86      119.50     27.32 o 
  -6 -10  11       32.47       20.33     17.43 o 
  -5 -10  11     1758.77     1750.51     59.18 o 
  -4 -10  11      669.76      679.70     70.81 o 
  -3 -10  11        7.39       17.30     18.04 o 
  -2 -10  11      208.83      171.78     21.82 o 
  -1 -10  11     2448.05     2639.02     70.19 o 
   0 -10  11      396.36      448.09     52.21 o 
   1 -10  11       31.19       25.36     48.73 o 
   2 -10  11      605.30      494.10     57.29 o 
  -9  -9  11       30.94       43.84     31.93 o 
  -8  -9  11       65.68      122.83     38.07 o 
  -7  -9  11      465.01      412.65     30.69 o 
  -6  -9  11       71.43       61.49     24.09 o 
  -5  -9  11       51.79       28.52     26.04 o 
  -4  -9  11      675.24      651.77     35.03 o 
  -3  -9  11     1378.87     1387.49     56.88 o 
  -2  -9  11      225.68      223.73     33.73 o 
  -1  -9  11       10.30       17.02     21.23 o 
   0  -9  11      381.16      353.66     27.71 o 
   1  -9  11      511.41      450.76     46.38 o 
   2  -9  11     1146.32     1055.60     72.73 o 
   3  -9  11      219.59      156.12     46.81 o 
 -10  -8  11      186.32      198.22     41.54 o 
  -9  -8  11      607.12      681.29     57.54 o 
  -8  -8  11       36.73       44.08     31.56 o 
  -7  -8  11       85.13       84.58     17.85 o 
  -6  -8  11      659.65      665.71     33.47 o 
  -5  -8  11      453.00      502.89     33.92 o 
  -4  -8  11      467.89      478.47     30.37 o 
  -3  -8  11       11.80       25.24     19.49 o 
  -2  -8  11      691.81      689.66     56.14 o 
  -1  -8  11      271.90      285.78     26.03 o 
   0  -8  11     2207.46     2301.03     98.37 o 
   1  -8  11      171.76      136.80     21.48 o 
   2  -8  11      308.94      254.09     43.96 o 
   3  -8  11      756.95      752.28     66.28 o 
   4  -8  11      738.70      765.80     70.50 o 
 -10  -7  11       13.97       30.32     31.19 o 
  -9  -7  11      143.04      107.76     39.06 o 
  -8  -7  11      160.11      167.16     39.56 o 
  -7  -7  11        5.18        7.99     13.47 o 
  -6  -7  11      596.21      611.62     39.77 o 
  -5  -7  11       18.24       26.11     16.65 o 
  -4  -7  11      648.41      661.54     79.27 o 
  -3  -7  11     1003.03     1003.12     39.25 o 
  -2  -7  11     5261.13     5366.93     78.71 o 
  -1  -7  11      642.61      655.85     35.57 o 
   0  -7  11       20.53       11.50     18.58 o 
   1  -7  11     1972.37     1951.76     70.08 o 
   2  -7  11      606.55      559.45     57.35 o 
   3  -7  11       31.48       74.22     45.82 o 
   4  -7  11      547.31      497.76     65.91 o 
 -11  -6  11       20.60       72.98     39.00 o 
 -10  -6  11      122.62      105.59     31.25 o 
  -9  -6  11       10.68       17.98     28.89 o 
  -8  -6  11      376.00      393.22     47.18 o 
  -7  -6  11        0.35       24.07     18.32 o 
  -6  -6  11      603.72      616.18     32.85 o 
  -5  -6  11      758.48      738.16     33.58 o 
  -4  -6  11      648.59      658.22     33.67 o 
  -3  -6  11       57.29       80.09     29.39 o 
  -2  -6  11      225.54      205.86     23.20 o 
  -1  -6  11     2903.69     2893.53     57.11 o 
   0  -6  11      214.00      189.18     22.97 o 
   1  -6  11       12.45       11.92     17.21 o 
   2  -6  11      255.94      238.51     24.14 o 
   3  -6  11      562.20      492.05     51.03 o 
   4  -6  11        5.83       16.93     37.33 o 
   5  -6  11      217.94      220.11     60.70 o 
 -11  -5  11      106.24      127.97     39.93 o 
 -10  -5  11       60.29       49.73     30.51 o 
  -9  -5  11       83.87       64.42     31.13 o 
  -8  -5  11       20.70       27.84     40.49 o 
  -7  -5  11     2742.51     2764.58     72.95 o 
  -6  -5  11     1486.61     1511.60     56.52 o 
  -5  -5  11      112.85      109.74     21.18 o 
  -4  -5  11     1951.85     1945.13     49.40 o 
  -3  -5  11     1373.47     1385.41     43.37 o 
  -2  -5  11      513.41      481.26     30.75 o 
  -1  -5  11      324.40      317.87     26.64 o 
   0  -5  11      403.64      362.05     32.58 o 
   1  -5  11      296.52      293.40     37.36 o 
   2  -5  11      546.53      533.32     31.24 o 
   3  -5  11      230.02      196.67     22.39 o 
   4  -5  11       34.90       53.45     39.81 o 
   5  -5  11       39.86       91.21     53.32 o 
 -12  -4  11       96.50      104.47     41.48 o 
 -11  -4  11       24.38       61.38     39.81 o 
 -10  -4  11        0.51       -4.53     28.58 o 
  -9  -4  11      172.54      235.98     37.08 o 
  -8  -4  11      714.16      636.27     51.40 o 
  -7  -4  11       95.58       93.85     17.08 o 
  -6  -4  11      145.58      130.02     26.94 o 
  -5  -4  11      607.75      627.31     30.65 o 
  -4  -4  11      217.27      233.77     23.63 o 
  -3  -4  11       18.24       28.84     19.64 o 
  -2  -4  11      932.33      861.01     46.35 o 
  -1  -4  11      211.97      204.37     30.88 o 
   0  -4  11      239.55      233.73     25.03 o 
   1  -4  11      666.17      659.22     63.52 o 
   2  -4  11       44.78       62.92     23.87 o 
   3  -4  11      937.09      941.32     80.42 o 
   4  -4  11      862.15      924.27     41.09 o 
   5  -4  11       24.69       23.50     36.52 o 
 -12  -3  11       29.12       52.83     36.95 o 
 -11  -3  11      327.86      374.37     52.95 o 
 -10  -3  11      113.32       75.83     31.06 o 
  -9  -3  11      215.24      216.20     42.78 o 
  -8  -3  11      288.60      297.43     43.03 o 
  -7  -3  11      753.08      745.65     27.17 o 
  -6  -3  11      308.08      295.60     22.70 o 
  -5  -3  11     1082.15     1195.21     38.81 o 
  -4  -3  11      257.61      240.78     25.29 o 
  -3  -3  11        9.20       23.55     17.56 o 
  -2  -3  11     3559.84     3365.06     89.16 o 
  -1  -3  11      829.99      785.02     35.21 o 
   0  -3  11       50.25       43.71     25.92 o 
   1  -3  11      499.11      514.38     31.38 o 
   2  -3  11     1913.37     1880.80     53.92 o 
   3  -3  11      256.44      269.83     33.82 o 
   4  -3  11      321.15      328.38     32.90 o 
   5  -3  11      833.57      860.97     73.29 o 
   6  -3  11      312.17      256.51     54.19 o 
 -11  -2  11       13.76       74.84     33.11 o 
 -10  -2  11      154.94      155.07     37.20 o 
  -9  -2  11       46.75       19.16     28.52 o 
  -8  -2  11     1300.12     1262.94     62.93 o 
  -7  -2  11        3.68       11.87     14.54 o 
  -6  -2  11      683.26      720.53     29.74 o 
  -5  -2  11      706.75      697.02     32.07 o 
  -4  -2  11     3045.45     3049.60     73.97 o 
  -3  -2  11      569.46      626.51     31.07 o 
  -2  -2  11        5.21       -7.15     16.48 o 
  -1  -2  11     1863.87     1835.83     55.94 o 
   0  -2  11      859.84      851.06     38.50 o 
   1  -2  11        0.25       19.27     20.67 o 
   2  -2  11     1284.23     1178.40     57.57 o 
   3  -2  11      891.53      928.92     57.88 o 
   4  -2  11       19.19       29.87     16.94 o 
   5  -2  11       39.20       38.32     20.00 o 
   6  -2  11      108.89      155.57     55.80 o 
 -12  -1  11      344.02      312.49     42.29 o 
 -11  -1  11       73.70       36.21     28.09 o 
 -10  -1  11      105.97      115.14     32.30 o 
  -9  -1  11        0.87       -2.60     28.96 o 
  -8  -1  11      275.58      269.22     40.98 o 
  -7  -1  11     1507.14     1618.13     33.62 o 
  -6  -1  11     1809.75     1902.03     65.81 o 
  -5  -1  11        6.86       -0.02     13.77 o 
  -4  -1  11      225.83      231.32     21.90 o 
  -3  -1  11     2772.11     2673.09     67.00 o 
  -2  -1  11     1230.28     1168.52     41.17 o 
  -1  -1  11        2.79       22.90     19.56 o 
   0  -1  11      168.28      182.26     25.42 o 
   1  -1  11      960.06     1008.99     39.84 o 
   2  -1  11       15.55       26.22     20.89 o 
   3  -1  11      395.14      413.20     68.39 o 
   4  -1  11        2.77       21.81     17.61 o 
   5  -1  11       23.29       27.26     15.11 o 
   6  -1  11      199.50      179.12     37.53 o 
 -12   0  11      160.62      112.35     26.29 o 
 -11   0  11       63.66       74.65     32.61 o 
 -10   0  11       65.01       69.32     33.48 o 
  -9   0  11      452.59      564.04     49.54 o 
  -8   0  11      440.28      435.45     44.52 o 
  -7   0  11       16.13        6.34     11.32 o 
  -6   0  11       30.15       33.04     17.10 o 
  -5   0  11     2002.28     2006.56     54.46 o 
  -4   0  11      167.27      159.07     19.13 o 
  -3   0  11     1800.32     1829.16     50.50 o 
  -2   0  11      459.37      469.05     31.33 o 
  -1   0  11     1752.64     1550.93     47.66 o 
   0   0  11      271.38      291.05     35.68 o 
   1   0  11      497.70      435.02     46.48 o 
   2   0  11      347.33      312.78     43.20 o 
   3   0  11      190.80      165.80     37.19 o 
   4   0  11     1201.17     1396.04    162.42 o 
   5   0  11      383.04      389.62     50.65 o 
   6   0  11       74.96       75.12     23.06 o 
 -12   1  11        4.49       14.26     23.00 o 
 -11   1  11      147.30      143.66     30.75 o 
 -10   1  11      222.00      186.13     34.78 o 
  -9   1  11       17.34       25.17     33.67 o 
  -8   1  11     2484.41     2622.60     83.39 o 
  -7   1  11      336.61      362.41     43.46 o 
  -6   1  11       21.06       41.09     18.37 o 
  -5   1  11      979.75      925.92     89.41 o 
  -4   1  11       48.92       38.82     17.35 o 
  -3   1  11      127.57      109.99     19.84 o 
  -2   1  11      226.00      220.50     24.16 o 
  -1   1  11      182.76      185.11     23.89 o 
   0   1  11       20.07        3.95     13.14 o 
   1   1  11     2397.85     2260.08     69.91 o 
   2   1  11     1951.47     1956.11     57.99 o 
   3   1  11       48.69       38.93     17.68 o 
   4   1  11       11.16       30.40     16.26 o 
   5   1  11      739.00      854.10    118.83 o 
   6   1  11      888.85      864.87     68.64 o 
 -12   2  11        0.35        2.29     21.14 o 
 -11   2  11       82.67       75.33     27.96 o 
 -10   2  11      286.22      306.67     39.37 o 
  -9   2  11      313.09      290.86     43.28 o 
  -8   2  11     1272.36     1433.57     70.25 o 
  -7   2  11      771.52      763.75     51.83 o 
  -6   2  11      802.34      830.84     30.26 o 
  -5   2  11       81.99       58.67     18.20 o 
  -4   2  11     1944.17     1908.21     54.64 o 
  -3   2  11        9.98       36.30     22.32 o 
  -2   2  11       47.83       39.96     22.66 o 
  -1   2  11     1162.06     1132.56     47.37 o 
   0   2  11     2988.14     3194.46     65.70 o 
   1   2  11        6.36        6.77     21.24 o 
   2   2  11      225.59      204.85     37.32 o 
   3   2  11     1379.66     1368.77     49.69 o 
   4   2  11      714.66      692.35     75.86 o 
   5   2  11       36.37       34.54     27.86 o 
 -12   3  11       15.76       25.05     21.58 o 
 -11   3  11        1.00       -1.05     20.89 o 
 -10   3  11      463.31      626.66     52.95 o 
  -9   3  11      105.71      122.46     39.62 o 
  -8   3  11       39.68       33.05     27.53 o 
  -7   3  11      857.61      944.49     55.86 o 
  -6   3  11      501.64      516.31     26.08 o 
  -5   3  11      236.76      270.90     24.50 o 
  -4   3  11       59.78       78.25     24.42 o 
  -3   3  11     2256.28     2231.39    133.34 o 
  -2   3  11      693.49      835.55     56.55 o 
  -1   3  11      133.61      137.81     27.50 o 
   0   3  11      229.31      271.26     33.63 o 
   1   3  11     1919.56     2112.16     78.61 o 
   2   3  11      195.35      202.92     36.30 o 
   3   3  11      500.62      452.17     51.75 o 
   4   3  11       22.93       35.39     22.57 o 
   5   3  11        3.18       10.82     19.87 o 
 -12   4  11      135.04      141.99     40.30 o 
 -11   4  11        8.41       33.30     28.77 o 
 -10   4  11       65.02       44.46     25.98 o 
  -9   4  11      589.12      644.58     49.35 o 
  -8   4  11     1330.91     1411.62     65.91 o 
  -7   4  11      125.46      128.35     34.29 o 
  -6   4  11      113.57      108.73     18.75 o 
  -5   4  11     1407.43     1451.51     58.16 o 
  -4   4  11      420.60      435.70     29.90 o 
  -3   4  11        8.86       11.92     16.51 o 
  -2   4  11       22.44       27.15     24.58 o 
  -1   4  11     1252.77     1266.41     81.84 o 
   0   4  11        0.33        7.66     12.46 o 
   1   4  11      214.30      267.05     39.22 o 
   2   4  11      122.68      102.90     22.75 o 
   3   4  11      304.60      342.46     49.89 o 
   4   4  11      285.93      274.78     48.16 o 
   5   4  11      391.15      380.90     40.58 o 
 -12   5  11        0.04       -1.49     18.23 o 
 -11   5  11       99.98       76.76     25.36 o 
 -10   5  11      130.01      143.91     37.45 o 
  -9   5  11        0.40      -16.12     20.15 o 
  -8   5  11       33.33       24.55     34.10 o 
  -7   5  11      627.55      641.48     49.66 o 
  -6   5  11      105.95      118.85     19.14 o 
  -5   5  11      233.45      198.33     22.34 o 
  -4   5  11     1802.50     1803.73     48.36 o 
  -3   5  11      557.06      486.60     41.73 o 
  -2   5  11      821.39      786.27     75.61 o 
  -1   5  11      359.83      362.84     46.17 o 
   0   5  11      189.15      207.22     43.14 o 
   1   5  11       22.16       15.31     15.97 o 
   2   5  11      657.11      700.55     59.88 o 
   3   5  11      157.19      174.30     38.13 o 
   4   5  11        5.87       15.00     26.21 o 
   5   5  11      289.42      254.03     36.98 o 
 -11   6  11       29.96       14.45     16.31 o 
 -10   6  11        1.46       27.16     26.54 o 
  -9   6  11      732.26      840.45     60.08 o 
  -8   6  11      193.00      165.24     34.41 o 
  -7   6  11      984.34     1017.72     62.06 o 
  -6   6  11      281.12      231.25     24.14 o 
  -5   6  11       69.16       52.26     15.94 o 
  -4   6  11      135.48      142.88     21.09 o 
  -3   6  11     1298.45     1395.42     69.54 o 
  -2   6  11      157.03      131.88     30.32 o 
  -1   6  11        4.47       19.80     13.41 o 
   0   6  11     1449.57     1482.77     92.76 o 
   1   6  11      288.88      257.28     36.38 o 
   2   6  11       89.11       86.37     29.59 o 
   3   6  11     1043.88     1083.66     56.13 o 
   4   6  11      458.63      495.10     43.07 o 
 -10   7  11       39.26       46.44     27.59 o 
  -9   7  11      248.23      227.55     49.48 o 
  -8   7  11       54.00       50.47     22.45 o 
  -7   7  11      347.16      320.12     42.10 o 
  -6   7  11     1106.19     1082.54     99.70 o 
  -5   7  11      277.34      313.26     28.30 o 
  -4   7  11      422.46      404.01     45.36 o 
  -3   7  11      556.93      577.83     42.13 o 
  -2   7  11     2662.94     2715.49     97.56 o 
  -1   7  11      557.62      518.16     47.73 o 
   0   7  11       33.90       19.38     15.51 o 
   1   7  11      891.79      890.70     61.28 o 
   2   7  11      383.63      331.89     85.28 o 
   3   7  11        5.20       17.09     26.21 o 
   4   7  11      203.32      214.92     41.23 o 
 -10   8  11       31.45       14.94     16.86 o 
  -9   8  11      117.13       98.34     28.77 o 
  -8   8  11      137.37      139.57     30.51 o 
  -7   8  11      157.56      167.28     45.57 o 
  -6   8  11      111.08       83.22     19.67 o 
  -5   8  11     1135.07     1158.84     42.01 o 
  -4   8  11      750.96      785.70     49.04 o 
  -3   8  11      188.75      134.61     28.06 o 
  -2   8  11       22.36       23.13     20.21 o 
  -1   8  11     1008.57      960.09     59.01 o 
   0   8  11      167.45      173.99     34.60 o 
   1   8  11        7.12       14.77     26.44 o 
   2   8  11       26.48       22.20     23.44 o 
   3   8  11        5.90       19.43     23.08 o 
  -9   9  11       16.18       16.80     20.52 o 
  -8   9  11        1.19       16.06     21.45 o 
  -7   9  11      995.61     1081.83     66.34 o 
  -6   9  11      342.83      348.83     29.26 o 
  -5   9  11       65.51       48.80     21.51 o 
  -4   9  11       20.55       27.77     17.47 o 
  -3   9  11      625.65      583.98     48.04 o 
  -2   9  11      107.02      109.23     25.74 o 
  -1   9  11       80.44       86.07     23.45 o 
   0   9  11       61.74       75.18     21.54 o 
   1   9  11      215.32      169.30     46.48 o 
   2   9  11      213.83      229.53     29.24 o 
  -8  10  11       81.21       32.37     22.26 o 
  -7  10  11        1.14       24.99     21.76 o 
  -6  10  11       57.68       38.84     14.47 o 
  -5  10  11      196.20      193.79     31.06 o 
  -4  10  11       93.94       88.28     25.51 o 
  -3  10  11      934.06      940.84     57.86 o 
  -2  10  11      238.09      179.77     38.71 o 
  -1  10  11       58.11       64.38     22.71 o 
   0  10  11      880.53      916.36     64.87 o 
   1  10  11      503.52      524.96     76.17 o 
  -7  11  11       41.41       39.25     30.88 o 
  -6  11  11       70.28       71.99     32.61 o 
  -5  11  11       90.52       71.16     17.77 o 
  -4  11  11       51.96       51.89     20.24 o 
  -3  11  11       14.88       29.09     20.87 o 
  -2  11  11      225.35      199.89     38.41 o 
  -1  11  11      222.41      183.59     40.38 o 
  -5 -11  12        0.18       13.73     19.05 o 
  -4 -11  12       81.10       61.88     22.38 o 
  -3 -11  12      315.40      289.94     30.65 o 
  -2 -11  12      417.39      372.02     50.28 o 
  -1 -11  12        3.00       40.92     31.75 o 
  -7 -10  12        0.46        9.42     31.99 o 
  -6 -10  12        3.46        8.35     17.20 o 
  -5 -10  12      729.94      743.46     37.47 o 
  -4 -10  12     1073.64     1088.27     56.61 o 
  -3 -10  12       23.01       39.57     20.01 o 
  -2 -10  12      279.29      260.27     25.34 o 
  -1 -10  12     1302.27     1269.63     74.71 o 
   0 -10  12      484.22      462.85     52.27 o 
   1 -10  12       42.74       31.25     37.88 o 
  -8  -9  12       10.36        8.49     30.13 o 
  -7  -9  12     1794.18     1979.07     83.52 o 
  -6  -9  12      584.49      623.95     39.03 o 
  -5  -9  12      107.94       99.73     22.62 o 
  -4  -9  12      109.71       95.45     21.84 o 
  -3  -9  12     2541.49     2656.78     62.46 o 
  -2  -9  12      163.35      188.39     25.49 o 
  -1  -9  12        7.84       26.95     17.96 o 
   0  -9  12      499.21      578.98     55.06 o 
   1  -9  12      172.50      236.54     46.07 o 
   2  -9  12       36.43       61.07     53.76 o 
  -9  -8  12      618.52      652.33     59.71 o 
  -8  -8  12      214.42      157.30     31.87 o 
  -7  -8  12       46.52       39.69     17.25 o 
  -6  -8  12      449.22      400.20     31.63 o 
  -5  -8  12      708.68      762.53     38.16 o 
  -4  -8  12        1.25       20.55     17.78 o 
  -3  -8  12      357.98      365.71     30.89 o 
  -2  -8  12      599.09      586.19     35.36 o 
  -1  -8  12       53.95       61.76     28.21 o 
   0  -8  12     1257.95     1271.04     50.63 o 
   1  -8  12        6.14       20.40     34.41 o 
   2  -8  12      201.56      187.31     46.50 o 
   3  -8  12      139.05      133.06     45.94 o 
 -10  -7  12        0.27       23.07     44.89 o 
  -9  -7  12       70.72       40.55     32.86 o 
  -8  -7  12      499.29      489.33     52.52 o 
  -7  -7  12      192.89      183.87     25.89 o 
  -6  -7  12      449.64      493.98     48.80 o 
  -5  -7  12      557.93      559.25     34.35 o 
  -4  -7  12       62.94       68.88     21.05 o 
  -3  -7  12      329.98      328.63     33.02 o 
  -2  -7  12      350.37      328.00     35.40 o 
  -1  -7  12      141.93      143.62     24.58 o 
   0  -7  12       48.99       61.98     24.96 o 
   1  -7  12     1660.80     1576.33     48.03 o 
   2  -7  12     1683.85     1629.99     91.14 o 
   3  -7  12       20.59       47.49     37.39 o 
 -10  -6  12       19.63       37.33     30.07 o 
  -9  -6  12       53.40       44.08     32.30 o 
  -8  -6  12       96.73       81.91     37.33 o 
  -7  -6  12      189.60      167.22     28.34 o 
  -6  -6  12      457.21      469.32     29.56 o 
  -5  -6  12      362.73      382.90     29.14 o 
  -4  -6  12     2481.79     2676.18     65.94 o 
  -3  -6  12      312.32      299.05     31.22 o 
  -2  -6  12      228.48      225.61     32.95 o 
  -1  -6  12     1974.02     2046.23     53.21 o 
   0  -6  12     1100.38     1083.18     50.16 o 
   1  -6  12       29.49       36.84     18.19 o 
   2  -6  12      543.47      492.03     33.96 o 
   3  -6  12      896.67      826.50     70.87 o 
 -11  -5  12        6.45       31.50     30.75 o 
 -10  -5  12      752.85      845.66     64.92 o 
  -9  -5  12       16.70       18.04     30.57 o 
  -8  -5  12       19.88       29.33     30.32 o 
  -7  -5  12      838.41      890.97     53.88 o 
  -6  -5  12      926.86      950.97     51.90 o 
  -5  -5  12      401.80      364.83     32.61 o 
  -4  -5  12      107.18       69.88     33.92 o 
  -3  -5  12     1576.63     1598.44     47.33 o 
  -2  -5  12      749.07      714.08     37.02 o 
  -1  -5  12      108.66       91.19     23.83 o 
   0  -5  12      500.31      488.97     32.93 o 
   1  -5  12     1465.96     1446.71     58.61 o 
   2  -5  12       51.01       40.80     36.33 o 
   3  -5  12      286.82      270.33     47.80 o 
   4  -5  12       14.20      -14.94     36.40 o 
 -11  -4  12       62.12       59.77     30.94 o 
 -10  -4  12       27.06       33.73     41.23 o 
  -9  -4  12      512.86      579.29     51.96 o 
  -8  -4  12       29.72       31.93     30.51 o 
  -7  -4  12       21.04       30.03     16.91 o 
  -6  -4  12     1402.89     1417.21     41.90 o 
  -5  -4  12     1127.48     1147.69     40.46 o 
  -4  -4  12      417.68      424.11     31.65 o 
  -3  -4  12      349.96      356.55     31.81 o 
  -2  -4  12      549.22      542.90     35.63 o 
  -1  -4  12      170.23      177.72     26.63 o 
   0  -4  12      857.28      852.63     38.51 o 
   1  -4  12      145.48      128.27     43.00 o 
   2  -4  12      225.75      223.71     26.74 o 
   3  -4  12       82.68       70.58     19.69 o 
   4  -4  12      613.94      637.51     64.92 o 
 -11  -3  12      163.56      172.86     34.60 o 
 -10  -3  12      153.75      148.99     37.95 o 
  -9  -3  12        0.59        1.43     27.90 o 
  -8  -3  12       53.82       42.97     31.06 o 
  -7  -3  12     1265.44     1315.14     73.91 o 
  -6  -3  12       13.58       13.97     13.71 o 
  -5  -3  12      218.27      211.06     25.33 o 
  -4  -3  12       69.51       68.84     19.82 o 
  -3  -3  12      196.32      190.36     23.60 o 
  -2  -3  12      388.83      397.42     31.49 o 
  -1  -3  12      183.27      182.85     24.20 o 
   0  -3  12      131.38      146.99     25.18 o 
   1  -3  12      995.19      961.97     42.72 o 
   2  -3  12     1159.07     1233.34     56.26 o 
   3  -3  12       38.01       44.37     25.28 o 
   4  -3  12       14.33        8.75     18.75 o 
   5  -3  12      694.73      766.29     75.27 o 
 -12  -2  12       27.38       24.43     25.11 o 
 -11  -2  12      544.32      644.02     56.36 o 
 -10  -2  12      233.01      258.99     48.49 o 
  -9  -2  12      530.22      558.21     53.38 o 
  -8  -2  12      116.97      114.89     39.31 o 
  -7  -2  12      420.61      447.23     46.75 o 
  -6  -2  12       99.69       97.56     23.07 o 
  -5  -2  12       86.45       69.46     16.86 o 
  -4  -2  12     2109.25     2126.05     61.72 o 
  -3  -2  12        5.37       13.15     17.41 o 
  -2  -2  12      243.86      235.91     28.53 o 
  -1  -2  12     2164.81     2151.31     54.03 o 
   0  -2  12     1814.87     1770.11     51.45 o 
   1  -2  12       70.17       72.49     23.55 o 
   2  -2  12       27.85       34.46     23.43 o 
   3  -2  12     1721.23     1820.68     59.31 o 
   4  -2  12      724.77      769.04     47.46 o 
   5  -2  12       58.40       51.94     27.44 o 
 -12  -1  12       53.04       29.45     25.67 o 
 -11  -1  12        1.64        4.22     27.47 o 
 -10  -1  12      364.37      371.58     45.70 o 
  -9  -1  12        8.40       23.25     37.88 o 
  -8  -1  12      323.29      302.64     46.81 o 
  -7  -1  12      233.30      179.75     38.44 o 
  -6  -1  12     1490.08     1550.15     99.11 o 
  -5  -1  12      101.18      101.39     19.25 o 
  -4  -1  12      124.27      114.76     23.03 o 
  -3  -1  12      914.24      928.44     40.42 o 
  -2  -1  12     1440.63     1472.05     50.41 o 
  -1  -1  12       14.15       20.72     21.99 o 
   0  -1  12      242.83      227.27     27.39 o 
   1  -1  12      868.18      925.61     41.81 o 
   2  -1  12      291.91      292.59     31.16 o 
   3  -1  12        7.80       15.25     15.29 o 
   4  -1  12       22.30       30.73     18.88 o 
   5  -1  12      103.99      128.90     37.42 o 
 -12   0  12      394.24      434.02     60.39 o 
 -11   0  12       88.55       59.46     31.50 o 
 -10   0  12      242.59      274.49     41.85 o 
  -9   0  12      198.02      202.56     43.65 o 
  -8   0  12      445.21      439.17     54.38 o 
  -7   0  12       71.97       36.64     38.81 o 
  -6   0  12      129.05       98.46     17.52 o 
  -5   0  12     1919.87     1893.58     46.70 o 
  -4   0  12      556.24      549.32     31.65 o 
  -3   0  12        1.70       17.06     18.86 o 
  -2   0  12      528.19      512.32     33.15 o 
  -1   0  12     2484.45     2526.46     99.51 o 
   0   0  12      322.69      257.10     29.32 o 
   1   0  12      265.94      268.87     42.53 o 
   2   0  12        7.46       12.19     22.70 o 
   3   0  12       67.92       52.95     24.33 o 
   4   0  12      382.64      306.36     48.76 o 
   5   0  12       94.01       62.28     26.31 o 
 -12   1  12        4.80       -1.49     21.39 o 
 -11   1  12      332.87      386.28     46.13 o 
 -10   1  12      350.67      408.47     52.02 o 
  -9   1  12        4.65       40.18     36.58 o 
  -8   1  12        1.33       16.24     28.65 o 
  -7   1  12      871.58      872.81     58.03 o 
  -6   1  12       12.88       13.31     16.09 o 
  -5   1  12       11.36       25.38     15.50 o 
  -4   1  12     1123.22     1057.34     39.03 o 
  -3   1  12     1021.31     1018.74     40.14 o 
  -2   1  12     1771.45     1770.73     50.95 o 
  -1   1  12     1398.07     1268.86     45.15 o 
   0   1  12      429.70      405.44     43.25 o 
   1   1  12       95.99       87.99     27.28 o 
   2   1  12      497.85      546.34     53.53 o 
   3   1  12      168.80      166.59     42.73 o 
   4   1  12      209.24      191.88     40.22 o 
   5   1  12      449.31      499.13     90.49 o 
 -12   2  12        2.16       13.21     21.70 o 
 -11   2  12       46.09       18.23     24.06 o 
 -10   2  12       15.64        8.56     23.56 o 
  -9   2  12      391.58      434.95     53.20 o 
  -8   2  12      159.36      158.29     42.97 o 
  -7   2  12      211.47      273.25     50.84 o 
  -6   2  12      248.30      249.29     22.35 o 
  -5   2  12      148.70      161.07     19.57 o 
  -4   2  12     1033.25     1087.52     39.86 o 
  -3   2  12      355.12      388.58     29.08 o 
  -2   2  12       81.43       65.91     30.10 o 
  -1   2  12      484.66      475.70     35.91 o 
   0   2  12     1256.48     1266.09     47.00 o 
   1   2  12      396.30      364.95     61.07 o 
   2   2  12       73.88       40.98     20.77 o 
   3   2  12     3832.60     3846.84     86.14 o 
   4   2  12      495.44      500.70     56.60 o 
 -12   3  12       31.88       36.33     31.31 o 
 -11   3  12       66.52       92.01     33.05 o 
 -10   3  12      109.79       73.10     23.50 o 
  -9   3  12       32.89       18.04     25.30 o 
  -8   3  12      455.78      444.87     51.40 o 
  -7   3  12      546.56      553.19     50.90 o 
  -6   3  12      672.07      675.44     38.16 o 
  -5   3  12        5.13       13.19     14.04 o 
  -4   3  12      263.79      292.76     28.38 o 
  -3   3  12      542.40      553.82     71.71 o 
  -2   3  12     2406.96     2454.21     60.80 o 
  -1   3  12        1.84       10.03     19.44 o 
   0   3  12       93.39      100.88     26.55 o 
   1   3  12      258.59      295.57     49.58 o 
   2   3  12     1480.54     1344.33     81.61 o 
   3   3  12      297.87      212.44     37.85 o 
   4   3  12        7.39       13.50     20.23 o 
 -11   4  12      586.16      521.44     47.12 o 
 -10   4  12       36.35       28.96     22.57 o 
  -9   4  12       48.09       48.18     22.63 o 
  -8   4  12      681.66      726.12     54.44 o 
  -7   4  12        2.21       16.74     25.30 o 
  -6   4  12      124.09      108.96     22.48 o 
  -5   4  12      497.78      513.53     32.37 o 
  -4   4  12      419.11      430.93     33.83 o 
  -3   4  12        0.29       20.50     22.36 o 
  -2   4  12       30.21       43.11     19.07 o 
  -1   4  12     1463.19     1486.59     61.77 o 
   0   4  12      510.88      488.96     50.26 o 
   1   4  12       64.14       77.39     25.30 o 
   2   4  12      822.02      678.36     58.06 o 
   3   4  12      346.30      273.60     45.17 o 
   4   4  12       68.54       50.11     27.75 o 
 -11   5  12       11.62        0.31     17.92 o 
 -10   5  12       63.24       46.75     23.31 o 
  -9   5  12        1.38       13.21     30.94 o 
  -8   5  12      266.78      246.83     40.24 o 
  -7   5  12     2025.44     2032.64     77.38 o 
  -6   5  12      844.48      849.15     35.02 o 
  -5   5  12       56.76       48.67     17.78 o 
  -4   5  12       74.20       78.54     21.18 o 
  -3   5  12     1071.35     1009.09    101.84 o 
  -2   5  12      382.53      357.13     44.73 o 
  -1   5  12       32.71       32.15     23.05 o 
   0   5  12       67.99       67.49     20.54 o 
   1   5  12      263.89      260.18     43.21 o 
   2   5  12      796.86      841.78     86.74 o 
   3   5  12      872.16      874.81     66.15 o 
 -11   6  12       12.92       21.39     18.35 o 
 -10   6  12       13.31        6.39     20.52 o 
  -9   6  12       33.33       37.82     30.44 o 
  -8   6  12       31.31       13.33     23.81 o 
  -6   6  12       30.49       43.01     19.22 o 
  -5   6  12      831.91      825.10     37.38 o 
  -4   6  12        1.63       -0.80     17.97 o 
  -3   6  12        9.79       26.21     19.84 o 
  -2   6  12       90.16       76.14     23.73 o 
  -1   6  12       43.68       43.01     18.18 o 
   0   6  12     1798.50     1864.92     88.39 o 
   1   6  12      220.97      196.03     31.01 o 
   2   6  12       12.97       10.53     26.74 o 
   3   6  12       66.82       81.06     32.24 o 
 -10   7  12      120.22      133.99     40.61 o 
  -9   7  12      341.06      326.20     48.05 o 
  -8   7  12       78.37       66.53     30.38 o 
  -7   7  12      288.75      298.67     41.85 o 
  -6   7  12        5.12        8.09     18.65 o 
  -5   7  12     1093.85     1119.83     51.69 o 
  -4   7  12        7.66        8.58     18.18 o 
  -3   7  12       62.37       50.04     18.58 o 
  -2   7  12     1522.94     1558.82     81.63 o 
  -1   7  12       68.42       86.26     24.59 o 
   0   7  12       42.33       40.11     24.78 o 
   1   7  12      874.04      898.59     68.32 o 
   2   7  12      929.59      990.09     71.08 o 
  -9   8  12       24.05       16.24     22.01 o 
  -8   8  12      858.18      906.36     57.91 o 
  -6   8  12      482.04      448.34     48.24 o 
  -5   8  12      332.36      295.30     28.67 o 
  -4   8  12     1140.84     1123.33     79.64 o 
  -3   8  12      121.15      119.21     23.06 o 
  -2   8  12        4.17       -2.09     19.90 o 
  -1   8  12      400.82      456.51     75.30 o 
   0   8  12      351.83      328.49     45.59 o 
   1   8  12        2.09       19.69     15.24 o 
   2   8  12       56.82       48.11     25.27 o 
  -9   9  12       10.71        4.77     21.58 o 
  -8   9  12        7.35       32.37     32.12 o 
  -7   9  12       63.28       54.19     25.48 o 
  -6   9  12      452.30      501.48     65.66 o 
  -5   9  12        0.60       17.92     18.59 o 
  -4   9  12       96.66      105.06     24.33 o 
  -3   9  12     1333.82     1439.98     74.59 o 
  -2   9  12      331.18      334.14     49.37 o 
  -1   9  12       27.22       24.66     21.40 o 
   0   9  12        0.76       28.46     22.32 o 
   1   9  12       99.19       86.61     29.13 o 
  -7  10  12       62.89       47.99     33.98 o 
  -6  10  12        9.33       47.31     34.60 o 
  -5  10  12      325.50      335.12     29.97 o 
  -4  10  12       85.17       78.18     20.36 o 
  -3  10  12      234.58      193.20     36.61 o 
  -2  10  12       14.54       27.39     16.01 o 
  -1  10  12      199.12      156.33     39.90 o 
  -5  11  12       15.66       35.18     19.19 o 
  -4  11  12      192.54      159.02     29.41 o 
  -5 -10  13      219.49      211.62     29.71 o 
  -4 -10  13      291.80      284.19     32.32 o 
  -3 -10  13       10.57       33.44     21.97 o 
  -2 -10  13       23.55       23.25     30.26 o 
  -7  -9  13       45.93       75.77     33.98 o 
  -6  -9  13      583.82      595.20     36.92 o 
  -5  -9  13        4.85       16.50     21.94 o 
  -4  -9  13      175.74      144.09     29.73 o 
  -3  -9  13     1621.58     1597.68     52.46 o 
  -2  -9  13      586.15      613.92     40.27 o 
   0  -9  13      518.46      574.77     63.61 o 
  -8  -8  13      106.90       83.89     39.12 o 
  -7  -8  13       73.40       43.65     24.74 o 
  -6  -8  13      188.68      171.93     24.05 o 
  -5  -8  13     2073.12     1950.68     62.01 o 
  -4  -8  13       13.46       21.53     18.22 o 
  -3  -8  13       31.26       26.57     18.90 o 
  -2  -8  13      200.82      197.15     35.37 o 
  -1  -8  13      961.18      931.04     75.95 o 
   1  -8  13       20.36       80.73     61.51 o 
  -9  -7  13      162.39      131.88     45.88 o 
  -8  -7  13       43.71       70.06     38.50 o 
  -7  -7  13      323.12      381.19     57.29 o 
  -6  -7  13       18.84       19.64     16.49 o 
  -5  -7  13       43.77       33.32     17.81 o 
  -4  -7  13     1153.10     1146.43     44.59 o 
  -3  -7  13       59.63       43.24     16.95 o 
  -2  -7  13     2022.10     2055.87     56.37 o 
  -1  -7  13       15.28       28.08     22.31 o 
   0  -7  13      132.32      155.57     28.52 o 
   1  -7  13      329.53      289.93     47.62 o 
   2  -7  13     1165.52     1069.80     75.58 o 
 -10  -6  13      554.42      569.06     59.65 o 
  -9  -6  13      765.30      750.73     65.48 o 
  -8  -6  13       41.81       71.43     50.53 o 
  -7  -6  13       41.82       60.82     39.43 o 
  -6  -6  13      181.18      194.89     28.77 o 
  -5  -6  13      249.04      239.71     28.63 o 
  -4  -6  13      758.99      756.94     37.36 o 
  -3  -6  13      579.05      546.87     37.19 o 
  -2  -6  13      260.14      243.23     42.19 o 
  -1  -6  13      937.38      889.31     47.87 o 
   0  -6  13     1089.05     1049.00     46.59 o 
   1  -6  13      111.38      117.72     26.60 o 
   2  -6  13      367.23      395.08     53.51 o 
 -10  -5  13      196.55      256.82     50.28 o 
  -9  -5  13        0.20       51.40     43.96 o 
  -8  -5  13      527.49      429.80     49.48 o 
  -7  -5  13      106.24      125.99     42.84 o 
  -6  -5  13      332.93      344.18     27.26 o 
  -5  -5  13      156.71      151.94     22.04 o 
  -4  -5  13       27.42       27.36     23.81 o 
  -3  -5  13     2002.49     2079.43     55.39 o 
  -2  -5  13      312.28      307.79     32.74 o 
  -1  -5  13       54.66       60.02     33.33 o 
   0  -5  13      240.54      236.91     28.73 o 
   1  -5  13      609.12      562.57     35.02 o 
   2  -5  13      117.72       97.17     27.13 o 
   3  -5  13        0.51      -11.97     38.50 o 
 -11  -4  13        8.33       -1.98     29.14 o 
 -10  -4  13       11.10        1.30     29.89 o 
  -9  -4  13      626.80      564.60     62.06 o 
  -8  -4  13      799.61      846.71     61.88 o 
  -7  -4  13       10.27        3.16     30.26 o 
  -6  -4  13      338.00      326.35     30.19 o 
  -5  -4  13     1228.37     1349.06     43.97 o 
  -4  -4  13      321.66      352.67     30.04 o 
  -3  -4  13      645.06      576.22     33.88 o 
  -2  -4  13      399.74      372.45     31.71 o 
  -1  -4  13     2554.86     2444.67     59.04 o 
   0  -4  13      143.73      148.26     25.65 o 
   1  -4  13       34.26       42.23     24.84 o 
   2  -4  13      120.69      143.03     31.81 o 
   3  -4  13       11.42       40.14     26.34 o 
 -11  -3  13       17.03       46.87     29.76 o 
 -10  -3  13       56.22       86.68     32.74 o 
  -9  -3  13       90.38       75.02     29.51 o 
  -8  -3  13      188.28      141.24     43.28 o 
  -7  -3  13       33.93       66.41     47.68 o 
  -6  -3  13       76.42       87.58     20.50 o 
  -5  -3  13       38.29       48.90     28.21 o 
  -4  -3  13     1333.90     1294.65     44.60 o 
  -3  -3  13      396.81      416.77     34.45 o 
  -2  -3  13      151.76      174.65     28.50 o 
  -1  -3  13      194.89      177.79     28.10 o 
   0  -3  13      377.53      393.74     33.29 o 
   1  -3  13       11.67       22.02     25.45 o 
   2  -3  13     1151.57     1124.62     50.71 o 
   3  -3  13      175.60      149.64     28.51 o 
 -11  -2  13       25.45       58.72     40.12 o 
 -10  -2  13       16.08       14.38     29.76 o 
  -9  -2  13      482.68      528.45     53.26 o 
  -8  -2  13       18.56       15.00     28.46 o 
  -7  -2  13      227.35      157.18     38.07 o 
  -6  -2  13      716.22      747.38     50.63 o 
  -5  -2  13      608.06      596.59     34.37 o 
  -4  -2  13      819.44      819.94     37.18 o 
  -3  -2  13      419.92      418.12     30.61 o 
  -2  -2  13      263.32      247.57     29.51 o 
  -1  -2  13      343.51      371.50     30.54 o 
   0  -2  13     1503.01     1564.88     65.67 o 
   1  -2  13      265.15      272.20     29.83 o 
   2  -2  13      522.47      518.71     45.91 o 
   3  -2  13      743.56      812.74     42.74 o 
   4  -2  13      666.08      684.26     69.13 o 
 -11  -1  13      341.02      293.27     45.01 o 
 -10  -1  13       58.30       65.17     34.10 o 
  -8  -1  13       34.93       52.14     29.70 o 
  -7  -1  13        0.05       10.97     30.07 o 
  -6  -1  13     1139.27     1146.41     39.59 o 
  -5  -1  13        1.35        2.98     20.07 o 
  -4  -1  13      199.86      197.73     28.86 o 
  -3  -1  13      515.17      536.44     50.94 o 
  -2  -1  13      747.02      802.08     41.80 o 
  -1  -1  13      239.29      244.21     27.84 o 
   0  -1  13       38.74       58.92     25.82 o 
   1  -1  13     1668.28     1691.86     70.23 o 
   2  -1  13      225.56      233.84     37.49 o 
   3  -1  13       21.54        6.43     20.43 o 
   4  -1  13      226.34      203.41     29.39 o 
 -11   0  13       14.92       12.21     25.61 o 
  -9   0  13      130.84      135.79     42.29 o 
  -8   0  13      585.55      600.56     56.67 o 
  -7   0  13        4.09       27.84     28.15 o 
  -6   0  13       18.03        2.61     13.01 o 
  -5   0  13      836.14      846.92     36.80 o 
  -4   0  13     1976.14     1898.73     49.76 o 
  -3   0  13      129.09       90.91     19.61 o 
  -2   0  13      794.26      767.51     41.35 o 
  -1   0  13      860.06     1068.56     47.02 o 
   0   0  13      154.89      166.80     27.50 o 
   1   0  13       57.24       72.88     30.18 o 
   2   0  13      172.76      250.56     35.60 o 
   3   0  13      501.41      495.91     52.10 o 
   4   0  13       72.40       64.53     37.54 o 
 -11   1  13      115.74      161.21     37.88 o 
 -10   1  13      148.68      134.98     36.64 o 
  -9   1  13       85.78      137.65     49.23 o 
  -8   1  13        4.42        3.41     28.58 o 
  -7   1  13      876.90      963.21     74.16 o 
  -6   1  13      608.86      583.22     30.36 o 
  -5   1  13      192.68      170.30     21.20 o 
  -4   1  13        4.85        3.80     16.79 o 
  -3   1  13     2000.34     2081.01     55.39 o 
  -2   1  13      540.92      548.63     34.49 o 
  -1   1  13      240.01      251.47     60.58 o 
   0   1  13      303.04      296.97     31.06 o 
   1   1  13      242.94      180.12     42.66 o 
   2   1  13      779.51      815.94     61.41 o 
   3   1  13      169.74      125.82     47.74 o 
 -11   2  13       22.21        2.05     24.12 o 
 -10   2  13       16.88       35.40     35.96 o 
  -9   2  13      268.98      320.55     49.42 o 
  -8   2  13       40.77       30.94     27.22 o 
  -7   2  13      246.66      226.68     39.74 o 
  -6   2  13     1536.10     1516.64     44.18 o 
  -5   2  13      606.48      579.08     33.31 o 
  -4   2  13      274.10      265.68     32.01 o 
  -3   2  13      398.96      412.14     30.63 o 
  -2   2  13      230.72      248.46     37.60 o 
  -1   2  13       78.93       73.07     24.17 o 
   0   2  13     1402.20     1352.65     70.19 o 
   1   2  13      330.55      260.62     43.13 o 
   2   2  13      168.54      178.95     39.15 o 
   3   2  13      289.29      347.31     48.64 o 
 -11   3  13      286.50      315.16     45.39 o 
 -10   3  13       68.96       75.33     33.42 o 
  -9   3  13       55.08       60.95     28.27 o 
  -8   3  13      146.73      131.32     35.71 o 
  -7   3  13     1739.99     1855.93     79.30 o 
  -6   3  13      297.67      320.88     36.86 o 
  -5   3  13      465.13      540.28     34.96 o 
  -4   3  13       23.85       50.78     24.24 o 
  -3   3  13       23.53       33.97     22.57 o 
  -2   3  13     1113.50     1045.93     63.09 o 
  -1   3  13       33.40       20.15     31.75 o 
   0   3  13      106.10      103.93     24.95 o 
   1   3  13     2496.55     2501.63    123.76 o 
   2   3  13      364.71      401.32     49.08 o 
   3   3  13       72.35       44.61     19.01 o 
 -11   4  13       43.45       19.28     22.07 o 
 -10   4  13      238.11      282.73     46.32 o 
  -9   4  13       49.57        9.55     23.93 o 
  -8   4  13        7.92       47.56     38.13 o 
  -7   4  13      103.27       64.73     33.05 o 
  -6   4  13       27.73       49.15     18.94 o 
  -5   4  13      406.25      382.67     57.54 o 
  -4   4  13     1024.65     1076.49     42.82 o 
  -3   4  13       13.65       18.95     18.91 o 
  -2   4  13       78.17       65.99     23.65 o 
  -1   4  13      935.91      964.03     67.88 o 
   0   4  13      273.49      229.77     35.72 o 
   1   4  13       25.40       36.52     14.93 o 
   2   4  13       27.68       14.78     15.72 o 
   3   4  13      442.01      344.35     52.08 o 
 -10   5  13      875.24      903.51     60.45 o 
  -9   5  13      402.38      387.52     50.47 o 
  -8   5  13        1.37       28.03     38.19 o 
  -7   5  13      750.69      729.03     74.65 o 
  -6   5  13      426.23      467.32     50.41 o 
  -5   5  13       10.38       33.40     20.17 o 
  -4   5  13       63.06       61.95     20.66 o 
  -3   5  13     1401.18     1395.90     99.89 o 
  -2   5  13      119.42      135.41     30.30 o 
  -1   5  13       20.24       29.02     20.49 o 
   0   5  13       12.70       32.66     18.62 o 
   1   5  13      114.68      123.96     32.67 o 
   2   5  13       29.86       24.92     26.69 o 
 -10   6  13        0.00       -5.27     21.27 o 
  -9   6  13      229.24      263.70     43.65 o 
  -8   6  13      182.74      201.94     38.63 o 
  -7   6  13       54.78       15.50     25.61 o 
  -6   6  13      111.52      146.64     47.12 o 
  -5   6  13     1400.91     1452.91     63.61 o 
  -4   6  13       10.29       12.80     21.74 o 
  -3   6  13      588.95      567.90     61.38 o 
  -2   6  13       97.01       72.80     23.25 o 
  -1   6  13      309.47      258.24     40.05 o 
   0   6  13      205.60      205.23     35.96 o 
   1   6  13      284.52      211.44     39.74 o 
   2   6  13      323.37      317.24     58.81 o 
  -9   7  13        2.33       -3.72     22.01 o 
  -8   7  13        1.46        1.74     22.94 o 
  -7   7  13       47.70      101.37     30.88 o 
  -6   7  13       10.12       13.89     27.96 o 
  -5   7  13      220.10      203.43     30.85 o 
  -4   7  13       44.24       59.02     20.51 o 
  -3   7  13        3.28       33.92     37.95 o 
  -2   7  13      363.58      374.61     44.33 o 
  -1   7  13      352.69      357.06     49.43 o 
   0   7  13       32.60       34.26     24.25 o 
   1   7  13      542.71      586.64     59.86 o 
  -8   8  13       17.20       -1.86     22.94 o 
  -7   8  13      359.32      409.78     49.60 o 
  -6   8  13        4.87       28.27     38.13 o 
  -5   8  13       22.06       40.88     20.71 o 
  -4   8  13      345.75      402.20     41.67 o 
  -3   8  13        3.40       17.93     15.74 o 
  -2   8  13        5.98       33.67     22.18 o 
  -1   8  13      646.12      677.97     55.53 o 
   0   8  13      632.29      673.59     66.84 o 
  -7   9  13      579.12      606.88     56.79 o 
  -6   9  13      826.79      828.23     61.63 o 
  -5   9  13       35.51       38.74     21.59 o 
  -4   9  13       45.77       60.00     21.96 o 
  -3   9  13      619.76      659.11     86.43 o 
  -2   9  13      234.15      234.20     39.38 o 
  -1   9  13       27.03       35.23     21.92 o 
  -6  -8  14        6.04       -4.42     18.31 o 
  -5  -8  14     1158.39     1170.02     46.58 o 
  -4  -8  14      374.59      396.08     33.15 o 
  -3  -8  14       42.21       54.32     23.81 o 
  -2  -8  14      444.61      421.48     35.93 o 
  -1  -8  14     1295.06     1244.34     52.98 o 
  -8  -7  14      187.19      174.04     43.84 o 
  -7  -7  14      762.82      727.29     67.46 o 
  -6  -7  14       49.77       47.85     25.17 o 
  -5  -7  14      175.64      165.37     24.48 o 
  -4  -7  14      345.30      334.98     31.82 o 
  -3  -7  14      731.83      729.52     38.76 o 
  -2  -7  14        5.38       22.33     20.94 o 
  -1  -7  14        0.96        7.39     19.08 o 
   0  -7  14       94.52      105.59     49.60 o 
  -9  -6  14      133.98      113.78     41.42 o 
  -8  -6  14      158.42      178.38     46.63 o 
  -7  -6  14      199.82      177.08     44.83 o 
  -6  -6  14      354.99      349.62     28.60 o 
  -5  -6  14      193.65      182.79     29.05 o 
  -4  -6  14      455.35      410.23     31.88 o 
  -3  -6  14       46.32       56.47     23.62 o 
  -2  -6  14      121.60      139.11     28.53 o 
  -1  -6  14     1201.40     1166.02     80.36 o 
   0  -6  14     1808.90     1838.26     57.92 o 
   1  -6  14        2.68       44.33     35.71 o 
  -9  -5  14       85.07       77.13     32.80 o 
  -8  -5  14      591.00      644.64     59.89 o 
  -7  -5  14      147.39      119.91     39.93 o 
  -6  -5  14      468.34      471.70     32.49 o 
  -5  -5  14        1.52       -6.69     17.28 o 
  -4  -5  14        8.20       14.73     22.21 o 
  -3  -5  14      666.64      696.22     73.29 o 
  -2  -5  14     1652.78     1609.14     51.47 o 
  -1  -5  14        5.77       16.43     23.66 o 
   0  -5  14      118.68      119.40     25.46 o 
   1  -5  14      621.45      653.89     49.73 o 
 -10  -4  14       13.95       20.65     30.69 o 
  -9  -4  14      244.86      237.84     51.15 o 
  -8  -4  14      332.20      386.71     53.63 o 
  -7  -4  14      143.97      169.70     41.48 o 
  -6  -4  14      136.80      112.92     22.00 o 
  -5  -4  14     1094.41     1100.39     48.17 o 
  -4  -4  14      907.53      928.61     43.23 o 
  -3  -4  14      387.01      330.93     32.41 o 
  -2  -4  14       94.90       71.93     21.70 o 
  -1  -4  14      783.37      840.86     42.59 o 
   0  -4  14       45.78       45.46     20.89 o 
   1  -4  14       18.36       24.14     20.32 o 
   2  -4  14       31.71       33.05     24.47 o 
 -10  -3  14        5.00        3.04     29.70 o 
  -9  -3  14       33.06       35.84     31.00 o 
  -8  -3  14       98.07      102.24     34.35 o 
  -7  -3  14     1944.14     2108.72     90.09 o 
  -6  -3  14      408.85      368.44     29.92 o 
  -5  -3  14       82.09       56.32     14.60 o 
  -4  -3  14      255.80      201.44     24.92 o 
  -3  -3  14     1145.76     1183.78     55.36 o 
  -2  -3  14        1.77       34.30     23.84 o 
  -1  -3  14       38.35       44.11     22.92 o 
   0  -3  14      393.54      362.69     32.18 o 
   1  -3  14      187.69      188.76     30.55 o 
   2  -3  14      283.75      276.79     32.09 o 
 -10  -2  14       19.19       52.02     36.95 o 
  -9  -2  14      355.10      389.01     50.90 o 
  -8  -2  14      353.11      359.74     55.74 o 
  -7  -2  14        2.06      -14.63     33.05 o 
  -6  -2  14       80.93       76.92     17.21 o 
  -5  -2  14      325.66      308.61     27.08 o 
  -4  -2  14      177.32      191.20     25.05 o 
  -3  -2  14       33.60       44.95     26.60 o 
  -2  -2  14      311.61      301.90     35.20 o 
  -1  -2  14      115.67      137.33     28.93 o 
   0  -2  14     1336.58     1427.41    118.58 o 
   1  -2  14      192.35      241.99     29.56 o 
   2  -2  14      118.80      100.07     35.09 o 
 -10  -1  14        4.95        9.67     29.95 o 
  -9  -1  14      232.88      294.64     50.66 o 
  -8  -1  14      351.60      388.51     53.38 o 
  -7  -1  14      331.66      204.92     43.34 o 
  -6  -1  14       76.96       92.58     18.49 o 
  -5  -1  14       16.53       31.78     21.00 o 
  -4  -1  14      334.23      289.52     29.48 o 
  -3  -1  14      160.48      169.92     27.28 o 
  -2  -1  14     1515.03     1556.98     66.83 o 
  -1  -1  14       19.56       33.56     23.21 o 
   0  -1  14        1.69       11.61     20.82 o 
   1  -1  14      774.24      840.96     46.63 o 
   2  -1  14      831.80      790.42     59.27 o 
 -11   0  14        5.50        1.61     26.41 o 
 -10   0  14      154.36      127.73     44.27 o 
  -9   0  14        6.78        4.90     28.89 o 
  -8   0  14      450.57      436.75     50.72 o 
  -7   0  14        6.53       27.90     29.33 o 
  -6   0  14      137.91      110.07     20.80 o 
  -5   0  14      772.15      727.75     36.99 o 
  -4   0  14      796.33      869.46     40.32 o 
  -3   0  14      111.91      136.55     24.59 o 
  -2   0  14        0.82       22.83     19.93 o 
  -1   0  14      601.85      739.81     42.51 o 
   0   0  14      481.10      547.11     43.29 o 
   1   0  14        4.94       28.20     24.95 o 
   2   0  14      326.51      309.38     35.95 o 
 -11   1  14        2.91       20.34     34.35 o 
 -10   1  14      301.51      316.52     46.56 o 
  -9   1  14       97.10      122.33     44.58 o 
  -8   1  14      402.38      430.98     54.19 o 
  -7   1  14      565.59      521.44     61.38 o 
  -6   1  14     1075.16     1095.78     77.81 o 
  -5   1  14      164.18      138.20     22.33 o 
  -4   1  14      139.62       97.31     19.08 o 
  -3   1  14     1400.17     1359.26     60.52 o 
  -2   1  14       11.60       16.02     23.01 o 
  -1   1  14       22.91       56.83     25.50 o 
   0   1  14      512.51      611.35     43.57 o 
   1   1  14      726.50      741.89     43.23 o 
   2   1  14       95.12       58.63     24.27 o 
 -10   2  14        4.25       46.69     37.95 o 
  -9   2  14      650.30      811.62     68.02 o 
  -8   2  14      477.67      518.72     56.11 o 
  -7   2  14       14.92       12.03     30.13 o 
  -6   2  14       91.38      120.78     38.26 o 
  -5   2  14      804.45      876.25     39.40 o 
  -4   2  14        3.74       19.35     21.48 o 
  -3   2  14      718.23      746.06     39.52 o 
  -2   2  14      440.84      416.30     34.73 o 
  -1   2  14      377.82      339.72     34.34 o 
   0   2  14      283.08      281.02     33.38 o 
   1   2  14      294.06      278.69     50.28 o 
   2   2  14        5.68        4.29     20.41 o 
 -10   3  14      188.21      180.99     46.81 o 
  -9   3  14       34.55       60.76     41.05 o 
  -8   3  14      362.05      338.23     44.39 o 
  -7   3  14      151.35      126.36     39.31 o 
  -6   3  14      223.40      203.99     48.24 o 
  -5   3  14        7.74        2.39     16.48 o 
  -4   3  14      786.21      776.01     39.37 o 
  -3   3  14       11.57       21.20     19.60 o 
  -2   3  14      815.50      874.19     93.59 o 
  -1   3  14      546.11      514.43     37.59 o 
   0   3  14       41.27       31.06     23.42 o 
   1   3  14      196.48      165.04     39.15 o 
   2   3  14      384.13      354.55     73.91 o 
 -10   4  14      334.57      304.93     48.73 o 
  -9   4  14      117.47      116.88     37.33 o 
  -8   4  14      222.73      185.95     43.71 o 
  -7   4  14      356.47      390.80     62.06 o 
  -6   4  14      639.21      705.22     60.58 o 
  -5   4  14       24.83       35.46     26.57 o 
  -4   4  14      632.98      621.39     40.07 o 
  -3   4  14       22.59       29.47     33.23 o 
  -2   4  14       77.55       37.82     31.50 o 
  -1   4  14      533.07      523.15     48.55 o 
   0   4  14      747.97      773.28     84.70 o 
   1   4  14        1.44       17.71     15.92 o 
  -9   5  14       16.56       16.93     26.72 o 
  -8   5  14        7.18       18.91     38.63 o 
  -7   5  14        7.34       22.51     27.16 o 
  -6   5  14      575.45      580.53     57.79 o 
  -5   5  14       29.71       44.74     20.79 o 
  -4   5  14       48.93       46.52     26.00 o 
  -3   5  14      719.86      749.61     52.92 o 
  -2   5  14      685.35      677.96     51.12 o 
  -1   5  14       31.40       34.10     23.81 o 
   0   5  14       17.39       13.16     17.71 o 
   1   5  14      200.55      149.78     42.35 o 
  -9   6  14      212.84      205.85     40.49 o 
  -8   6  14      606.73      656.11     68.70 o 
  -7   6  14       31.08       31.44     27.03 o 
  -6   6  14       45.79       34.47     31.25 o 
  -5   6  14      503.73      531.89     36.18 o 
  -4   6  14      133.42      164.59     32.97 o 
  -3   6  14        1.68        8.09     20.58 o 
  -2   6  14       11.27       22.63     32.68 o 
  -1   6  14      647.26      746.20     58.15 o 
   0   6  14      117.20      136.06     37.51 o 
  -8   7  14       74.77       80.54     35.28 o 
  -7   7  14      282.16      319.07     62.62 o 
  -6   7  14       23.41       19.16     29.27 o 
  -5   7  14       59.71       61.84     21.12 o 
  -4   7  14       47.29       29.41     15.99 o 
  -3   7  14      235.17      222.06     30.26 o 
  -2   7  14      946.48      862.26     60.58 o 
  -1   7  14      172.58      170.51     32.80 o 
  -7   8  14      104.25      142.30     38.01 o 
  -6   8  14      464.04      468.43     51.21 o 
  -5   8  14        3.97       16.86     28.09 o 
  -4   8  14      259.32      257.24     29.68 o 
  -3   8  14      221.08      234.88     33.18 o 
  -5  -7  15        1.74       18.42     20.60 o 
  -4  -7  15      260.14      281.99     33.07 o 
  -3  -7  15     1459.94     1394.98     53.42 o 
  -7  -6  15       86.32      108.88     46.19 o 
  -6  -6  15      446.93      428.63     52.58 o 
  -5  -6  15      369.02      378.75     57.01 o 
  -4  -6  15      186.09      152.30     27.35 o 
  -3  -6  15      547.27      561.52     67.21 o 
  -2  -6  15      361.77      353.20     34.34 o 
  -8  -5  15      225.26      236.79     50.47 o 
  -7  -5  15        6.41       27.65     31.81 o 
  -6  -5  15      294.13      344.86     49.91 o 
  -5  -5  15        6.52       12.02     17.25 o 
  -4  -5  15      180.26      163.26     29.34 o 
  -3  -5  15      252.11      221.16     30.15 o 
  -2  -5  15       42.36       41.43     18.25 o 
  -1  -5  15       48.13       51.66     25.44 o 
  -8  -4  15       98.80      101.19     39.50 o 
  -7  -4  15        9.06       18.04     32.43 o 
  -6  -4  15       40.59       42.53     33.73 o 
  -5  -4  15      612.35      590.99     38.23 o 
  -4  -4  15      385.95      401.62     35.26 o 
  -3  -4  15      147.22       71.84     20.44 o 
  -2  -4  15      117.36       84.54     23.78 o 
  -1  -4  15      956.90      870.54     42.88 o 
   0  -4  15      298.17      256.43     32.72 o 
  -9  -3  15       32.11       -0.93     31.87 o 
  -8  -3  15        0.85       42.10     47.12 o 
  -7  -3  15      145.38      206.41     46.50 o 
  -6  -3  15      554.79      570.05     57.35 o 
  -5  -3  15        3.27       11.75     16.48 o 
  -4  -3  15       49.60       46.93     21.52 o 
  -3  -3  15     1501.72     1557.52     58.33 o 
  -2  -3  15      608.31      628.07     43.16 o 
  -1  -3  15       40.49       40.80     34.05 o 
   0  -3  15      282.27      268.91     30.24 o 
  -9  -2  15      242.36      267.91     52.95 o 
  -8  -2  15       10.62       30.38     32.74 o 
  -7  -2  15      123.67      120.35     41.05 o 
  -6  -2  15      514.96      543.70     55.99 o 
  -5  -2  15      563.73      533.14     34.32 o 
  -4  -2  15        0.61       11.01     18.76 o 
  -3  -2  15      279.25      282.40     52.55 o 
  -2  -2  15      220.96      226.32     34.60 o 
  -1  -2  15      249.27      236.57     28.85 o 
   0  -2  15      232.70      246.09     47.06 o 
  -9  -1  15        3.79       36.15     45.01 o 
  -8  -1  15      144.58      126.61     42.91 o 
  -7  -1  15      593.15      656.80     65.85 o 
  -6  -1  15       25.13      -17.73     29.14 o 
  -5  -1  15       68.62       54.81     27.37 o 
  -4  -1  15      531.16      563.95     52.58 o 
  -3  -1  15       50.74       25.82     19.85 o 
  -2  -1  15      629.41      655.88     42.71 o 
  -1  -1  15       70.03       54.56     18.70 o 
   0  -1  15       37.54       30.71     25.07 o 
   1  -1  15       53.79       59.37     27.37 o 
  -9   0  15       15.90       18.91     28.83 o 
  -8   0  15      218.05      196.24     45.01 o 
  -7   0  15        0.76       -2.79     31.25 o 
  -6   0  15       56.42       61.38     46.13 o 
  -5   0  15       10.37       38.43     23.61 o 
  -4   0  15      488.95      577.87     37.22 o 
  -3   0  15       21.46       27.73     25.33 o 
  -2   0  15       58.66       60.27     22.54 o 
  -1   0  15     1177.46     1232.19    102.43 o 
   0   0  15      792.09      867.40     48.47 o 
   1   0  15       17.29       22.08     20.82 o 
  -9   1  15        0.46       26.79     29.70 o 
  -8   1  15       31.84       35.40     30.88 o 
  -7   1  15      224.00      236.97     46.25 o 
  -6   1  15      943.22     1083.69     76.20 o 
  -5   1  15       40.42       40.51     19.62 o 
  -4   1  15       26.40       25.35     26.69 o 
  -3   1  15      745.13      804.14     44.20 o 
  -2   1  15     1367.94     1478.38     62.27 o 
  -1   1  15        2.15       -6.75     21.36 o 
   0   1  15      154.39      168.45     28.42 o 
  -9   2  15       75.07      104.60     42.97 o 
  -8   2  15      289.38      312.25     49.11 o 
  -7   2  15        6.69        1.49     29.58 o 
  -6   2  15        4.21       -3.22     29.39 o 
  -5   2  15      762.60      742.49     59.58 o 
  -4   2  15      280.04      288.61     30.36 o 
  -3   2  15        1.08       20.25     23.90 o 
  -2   2  15      197.59      212.52     30.86 o 
  -1   2  15      267.99      235.67     32.86 o 
   0   2  15      248.71      249.29     32.67 o 
  -9   3  15      106.68      105.65     41.17 o 
  -8   3  15       35.17       16.62     28.96 o 
  -7   3  15     1727.73     1821.21     85.87 o 
  -6   3  15       30.09       34.85     28.71 o 
  -5   3  15      327.70      269.74     27.89 o 
  -4   3  15      101.08       79.42     22.16 o 
  -3   3  15       97.94       81.28     38.32 o 
  -2   3  15      110.12       91.16     25.67 o 
  -1   3  15      108.19       96.67     26.26 o 
   0   3  15       24.36       44.97     32.08 o 
  -9   4  15      110.39      114.27     41.48 o 
  -8   4  15       21.48       27.78     29.64 o 
  -7   4  15        2.03       20.15     29.64 o 
  -6   4  15       87.18      117.56     43.28 o 
  -5   4  15       54.40       46.24     22.19 o 
  -4   4  15      541.26      513.60     34.39 o 
  -3   4  15       73.09       41.29     45.26 o 
  -2   4  15       31.55       32.52     23.89 o 
  -1   4  15      143.56      190.08     30.77 o 
  -8   5  15      173.66      121.28     41.23 o 
  -7   5  15      199.95      160.84     41.54 o 
  -6   5  15      319.64      368.05     58.90 o 
  -5   5  15       12.05       24.45     21.07 o 
  -4   5  15       25.31        9.90     18.49 o 
  -3   5  15      150.23      134.71     27.22 o 
  -2   5  15      154.01      125.92     30.51 o 
  -1   5  15       18.10       20.03     22.31 o 
  -7   6  15        1.22       -2.05     26.17 o 
  -6   6  15       15.38      -12.46     28.40 o 
  -5   6  15      184.00      169.33     47.18 o 
  -4   6  15      727.58      733.70     41.19 o 
  -3   6  15      135.07      131.49     30.28 o 
  -6  -4  16       76.21       56.48     33.30 o 
  -5  -4  16       91.35      132.30     25.71 o 
  -4  -4  16      164.17      115.03     40.74 o 
  -3  -4  16        0.70        7.00     22.47 o 
  -7  -3  16      484.51      500.43     67.71 o 
  -6  -3  16      335.34      403.82     78.93 o 
  -5  -3  16        5.60        4.68     16.88 o 
  -4  -3  16        6.39       11.20     18.44 o 
  -3  -3  16     1211.29     1194.67     49.94 o 
  -2  -3  16      185.29      254.49     33.17 o 
  -7  -2  16       38.81       56.30     47.56 o 
  -6  -2  16       83.58       82.15     41.48 o 
  -5  -2  16      738.24      723.05     40.91 o 
  -4  -2  16      326.22      317.30     31.85 o 
  -3  -2  16        4.87        4.68     19.14 o 
  -2  -2  16      250.45      269.75     55.55 o 
  -8  -1  16      314.51      366.99     60.39 o 
  -7  -1  16      392.67      433.28     60.02 o 
  -6  -1  16       14.48       -1.36     32.68 o 
  -5  -1  16      143.21      141.05     26.16 o 
  -4  -1  16      239.11      233.26     28.84 o 
  -3  -1  16      199.56      234.78     30.52 o 
  -2  -1  16       22.34       59.16     31.92 o 
  -8   0  16       12.63       63.12     45.51 o 
  -7   0  16       37.45       64.67     28.65 o 
  -6   0  16      733.43      687.43     65.85 o 
  -5   0  16       27.23       35.03     35.09 o 
  -4   0  16      233.79      275.53     35.63 o 
  -3   0  16      142.04      144.86     25.68 o 
  -2   0  16      122.80       90.82     22.08 o 
  -8   1  16       21.16       10.29     30.01 o 
  -7   1  16       10.54        6.14     29.20 o 
  -6   1  16      333.29      390.18     56.42 o 
  -5   1  16        5.63        6.94     32.92 o 
  -4   1  16        2.44       21.02     18.81 o 
  -3   1  16      518.71      508.00     37.78 o 
  -2   1  16      422.73      469.58     36.70 o 
  -7   2  16        4.29       20.52     30.07 o 
  -6   2  16       79.01      102.18     44.58 o 
  -5   2  16      686.42      718.80     62.19 o 
  -4   2  16      459.87      441.76     35.28 o 
  -3   2  16       20.38       31.95     21.83 o 
  -2   2  16      179.37      167.78     31.52 o 
  -7   3  16       19.04       23.62     30.63 o 
  -6   3  16       93.49      107.02     38.81 o 
  -5   3  16       89.45       71.30     28.09 o 
  -4   3  16      325.42      357.53     38.60 o 
  -3   3  16      213.15      225.56     31.96 o 
  -6   4  16      872.66      931.53     72.73 o 
  -5   4  16       45.35       42.29     44.52 o 
  -4   4  16      157.79      139.72     24.69 o 
                                                 
